# Supplementary material for: The novel distribution of intracellular and extracellular flavonoids produced by Aspergillus sp. Gbtc 2, an endophytic fungus from Ginkgo biloba root
Source: Front Microbiol. 2022 Oct 26;13:972294. doi: 10.3389/fmicb.2022.972294 (PMC9643780; doi:10.3389/fmicb.2022.972294)
Supplement: Supplementary file 3 [file Data_Sheet_2.FASTA]

>rRNA_tig00000033_np1212_1182498-1182613_DIR+ /molecule=8s_rRNA /score=30.7
ACGACCATAGGGTGTGGAGAACAGGGCTTCCCGTCCGCTCAGCCGTACTTAAGCCACACG
CCGGAAGGTTAGTAGTTGGGTGGGTGACCACCAGCGAATCCCTTCTGTTGTATGTT
>rRNA_tig00000033_np1212_833035-833150_DIR- /molecule=8s_rRNA /score=33.4
ACGACCATAGGGTGTGGAGAACAGGGCTTCCCGTCCGCTCAGCCGTACTTAAGCCACACG
CCGGGAGGTTAGTAGTTGGGTGGGTGACCACCAGCGAATCCCTCCTGTTGTATGTT
>rRNA_tig00000047_np1212_804020-804135_DIR+ /molecule=8s_rRNA /score=29.6
ACGACCACAGGGTGTGGAGAACAGGGCTTCCCGTCCGCTCAGCCGTACTTAAGCCACACG
CCGGGAGGTTAGTAGTTGGGTGGGTGACCACCAGCGAATCCCTCCTGTTGTATGTT
>rRNA_tig00000024_np1212_35575-35690_DIR- /molecule=8s_rRNA /score=33.4
ACGACCATAGGGTGTGGAGAACAGGGCTTCCCGTCCGCTCAGCCGTACTTAAGCCACACG
CCGGGAGGTTAGTAGTTGGGTGGGTGACCACCAGCGAATCCCTCCTGTTGTATGTT
>rRNA_tig00000024_np1212_337343-337458_DIR+ /molecule=8s_rRNA /score=36.6
ACGACCATAGGGTGTGGAAAACAGGGCTTCCCGTCCGCTCAGCCGTACTTAAGCCACACG
CCGGTAGGTTAGTAGTTGGGTGGGTGACCACCAGCGAATCCCTCCTGTTGTATGTC
>rRNA_tig00000027_np1212_2131531-2131646_DIR+ /molecule=8s_rRNA /score=33.4
ACGACCATAGGGTGTGGAGAACAGGGCTTCCCGTCCGCTCAGCCGTACTTAAGCCACACG
CCGGGAGGTTAGTAGTTGGGTGGGTGACCACCAGCGAATCCCTCCTGTTGTATGTT
>rRNA_tig00000014_np1212_2434630-2434745_DIR+ /molecule=8s_rRNA /score=33.4
ACGACCATAGGGTGTGGAGAACAGGGCTTCCCGTCCGCTCAGCCGTACTTAAGCCACACG
CCGGGAGGTTAGTAGTTGGGTGGGTGACCACCAGCGAATCCCTCCTGTTGTATGTT
>rRNA_tig00000014_np1212_1633218-1633333_DIR+ /molecule=8s_rRNA /score=33.4
ACGACCATAGGGTGTGGAGAACAGGGCTTCCCGTCCGCTCAGCCGTACTTAAGCCACACG
CCGGGAGGTTAGTAGTTGGGTGGGTGACCACCAGCGAATCCCTCCTGTTGTATGTT
>rRNA_tig00000027_np1212_69500-69615_DIR+ /molecule=8s_rRNA /score=33.4
ACGACCATAGGGTGTGGAGAACAGGGCTTCCCGTCCGCTCAGCCGTACTTAAGCCACACG
CCGGGAGGTTAGTAGTTGGGTGGGTGACCACCAGCGAATCCCTCCTGTTGTATGTT
>rRNA_tig00000037_np1212_1682773-1682888_DIR+ /molecule=8s_rRNA /score=33.4
ACGACCATAGGGTGTGGAGAACAGGGCTTCCCGTCCGCTCAGCCGTACTTAAGCCACACG
CCGGGAGGTTAGTAGTTGGGTGGGTGACCACCAGCGAATCCCTCCTGTTGTATGTT
>rRNA_tig00000033_np1212_1178262-1178377_DIR+ /molecule=8s_rRNA /score=36.9
ACGACCATAGGGTGTGGAAAACAGGGCTTCCCGTCCGCTCAGCCGTACTTAAGCCACACG
CCGGGAGGTTAGTAGTTGGGTGGGTGACCACCAGCGAATCCCTCCTGTTGTATGTT
>rRNA_tig00000006_np1212_1452947-1453062_DIR- /molecule=8s_rRNA /score=33.4
ACGACCATAGGGTGTGGAGAACAGGGCTTCCCGTCCGCTCAGCCGTACTTAAGCCACACG
CCGGGAGGTTAGTAGTTGGGTGGGTGACCACCAGCGAATCCCTCCTGTTGTATGTT
>rRNA_tig00000033_np1212_508579-508694_DIR- /molecule=8s_rRNA /score=33.4
ACGACCATAGGGTGTGGAGAACAGGGCTTCCCGTCCGCTCAGCCGTACTTAAGCCACACG
CCGGGAGGTTAGTAGTTGGGTGGGTGACCACCAGCGAATCCCTCCTGTTGTATGTT
>rRNA_tig00000014_np1212_3985654-3985769_DIR+ /molecule=8s_rRNA /score=32.3
ACGACCATAGGGTGTGGAGAACAGGGCTTCCCGTCCGCTCAGCCGTACTTAAGCCACACG
CCGGGAGGTTAGTAGTTGGGTGGGTGACCACCAGCGAATCCCTCCTGTTGTATGTC
>rRNA_tig00000006_np1212_1421404-1421519_DIR- /molecule=8s_rRNA /score=33.4
ACGACCATAGGGTGTGGAGAACAGGGCTTCCCGTCCGCTCAGCCGTACTTAAGCCACACG
CCGGGAGGTTAGTAGTTGGGTGGGTGACCACCAGCGAATCCCTCCTGTTGTATGTT
>rRNA_tig00000033_np1212_656355-656470_DIR- /molecule=8s_rRNA /score=33.4
ACGACCATAGGGTGTGGAGAACAGGGCTTCCCGTCCGCTCAGCCGTACTTAAGCCACACG
CCGGGAGGTTAGTAGTTGGGTGGGTGACCACCAGCGAATCCCTCCTGTTGTATGTT
>rRNA_tig00000006_np1212_4395253-4395368_DIR+ /molecule=8s_rRNA /score=31.4
ACGACCATAGGGTGTGGAGAACAGGGCTTCCCGTCCGCTCAGCCGTACTTAAGCCACACG
CCGGGAGGTTAGTAGTTGGGTGGGTGACCACCAGCGAATCCCTCCTGTTGTATGTA
>rRNA_tig00000014_np1212_1559613-1559728_DIR- /molecule=8s_rRNA /score=33.4
ACGACCATAGGGTGTGGAGAACAGGGCTTCCCGTCCGCTCAGCCGTACTTAAGCCACACG
CCGGGAGGTTAGTAGTTGGGTGGGTGACCACCAGCGAATCCCTCCTGTTGTATGTT
>rRNA_tig00000003_np1212_897308-897423_DIR+ /molecule=8s_rRNA /score=34.9
ACGACCATAGGGTGTGGAAAACAGGGCTTCCCGTCCGCTCAGCCGTACTTAAGCCACACG
CCGGGAGGTTAGTAGTTGGGTGGGTGACCACCAGCGAATCCCTCCTGTTGTATGTA
>rRNA_tig00000006_np1212_1398420-1398535_DIR+ /molecule=8s_rRNA /score=33.4
ACGACCATAGGGTGTGGAGAACAGGGCTTCCCGTCCGCTCAGCCGTACTTAAGCCACACG
CCGGGAGGTTAGTAGTTGGGTGGGTGACCACCAGCGAATCCCTCCTGTTGTATGTT
>rRNA_tig00000033_np1212_397734-397849_DIR- /molecule=8s_rRNA /score=33.4
ACGACCATAGGGTGTGGAGAACAGGGCTTCCCGTCCGCTCAGCCGTACTTAAGCCACACG
CCGGGAGGTTAGTAGTTGGGTGGGTGACCACCAGCGAATCCCTCCTGTTGTATGTT
>rRNA_tig00000014_np1212_622398-622513_DIR+ /molecule=8s_rRNA /score=33.4
ACGACCATAGGGTGTGGAGAACAGGGCTTCCCGTCCGCTCAGCCGTACTTAAGCCACACG
CCGGGAGGTTAGTAGTTGGGTGGGTGACCACCAGCGAATCCCTCCTGTTGTATGTT
>rRNA_tig00000037_np1212_690331-690446_DIR+ /molecule=8s_rRNA /score=33.4
ACGACCATAGGGTGTGGAGAACAGGGCTTCCCGTCCGCTCAGCCGTACTTAAGCCACACG
CCGGGAGGTTAGTAGTTGGGTGGGTGACCACCAGCGAATCCCTCCTGTTGTATGTT
>rRNA_tig00000033_np1212_981323-981438_DIR- /molecule=8s_rRNA /score=31.4
ACGACCATAGGGTGTGGAGAACAGGGCTTCCCGTCCGCTCAGCCGTACTTAAGCCACACG
CCGGGAGGTTAGTAGTTGGGTGGGTGACCACCAGCGAATCCCTCCTGTTGTATGTA
>rRNA_tig00000033_np1212_546417-546532_DIR+ /molecule=8s_rRNA /score=29.6
ACGACCACAGGGTGTGGAGAACAGGGCTTCCCGTCCGCTCAGCCGTACTTAAGCCACACG
CCGGGAGGTTAGTAGTTGGGTGGGTGACCACCAGCGAATCCCTCCTGTTGTATGTT
>rRNA_tig00000001_np1212_2068961-2069076_DIR- /molecule=8s_rRNA /score=28.2
ACGACCACAGGGTGTGGAAAATAGGGCTTCCCGTCCGCTCAGCCGTACTCAAGCCACACG
CCGGGAGGTTAGTAGTTGGGTGGGTGACCACCAGCGAATCCCTCCTGTTGTATGTT
>rRNA_tig00000010_np1212_991251-991366_DIR+ /molecule=8s_rRNA /score=33.4
ACGACCATAGGGTGTGGAGAACAGGGCTTCCCGTCCGCTCAGCCGTACTTAAGCCACACG
CCGGGAGGTTAGTAGTTGGGTGGGTGACCACCAGCGAATCCCTCCTGTTGTATGTT
>rRNA_tig00000024_np1212_1642193-1642308_DIR+ /molecule=8s_rRNA /score=36.9
ACGACCATAGGGTGTGGAAAACAGGGCTTCCCGTCCGCTCAGCCGTACTTAAGCCACACG
CCGGGAGGTTAGTAGTTGGGTGGGTGACCACCAGCGAATCCCTCCTGTTGTATGTT
>rRNA_tig00000006_np1212_509109-509224_DIR+ /molecule=8s_rRNA /score=28.2
ACGACCACAGGGTGTGGAAAATAGGGCTTCCCGTCCGCTCAGCCGTACTCAAGCCACACG
CCGGGAGGTTAGTAGTTGGGTGGGTGACCACCAGCGAATCCCTCCTGTTGTATGTT
>rRNA_tig00000047_np1212_624155-624270_DIR- /molecule=8s_rRNA /score=33.4
ACGACCATAGGGTGTGGAGAACAGGGCTTCCCGTCCGCTCAGCCGTACTTAAGCCACACG
CCGGGAGGTTAGTAGTTGGGTGGGTGACCACCAGCGAATCCCTCCTGTTGTATGTT
>rRNA_tig00000033_np1212_1075420-1075535_DIR- /molecule=8s_rRNA /score=33.4
ACGACCATAGGGTGTGGAGAACAGGGCTTCCCGTCCGCTCAGCCGTACTTAAGCCACACG
CCGGGAGGTTAGTAGTTGGGTGGGTGACCACCAGCGAATCCCTCCTGTTGTATGTT
>rRNA_tig00000033_np1212_490018-490133_DIR- /molecule=8s_rRNA /score=33.4
ACGACCATAGGGTGTGGAGAACAGGGCTTCCCGTCCGCTCAGCCGTACTTAAGCCACACG
CCGGGAGGTTAGTAGTTGGGTGGGTGACCACCAGCGAATCCCTCCTGTTGTATGTT
>rRNA_tig00000024_np1212_1130292-1130407_DIR+ /molecule=8s_rRNA /score=33.4
ACGACCATAGGGTGTGGAGAACAGGGCTTCCCGTCCGCTCAGCCGTACTTAAGCCACACG
CCGGGAGGTTAGTAGTTGGGTGGGTGACCACCAGCGAATCCCTCCTGTTGTATGTT
>rRNA_tig00000027_np1212_908673-908788_DIR- /molecule=8s_rRNA /score=33.4
ACGACCATAGGGTGTGGAGAACAGGGCTTCCCGTCCGCTCAGCCGTACTTAAGCCACACG
CCGGGAGGTTAGTAGTTGGGTGGGTGACCACCAGCGAATCCCTCCTGTTGTATGTT
>rRNA_tig00000006_np1212_142861-142976_DIR+ /molecule=8s_rRNA /score=33.4
ACGACCATAGGGTGTGGAGAACAGGGCTTCCCGTCCGCTCAGCCGTACTTAAGCCACACG
CCGGGAGGTTAGTAGTTGGGTGGGTGACCACCAGCGAATCCCTCCTGTTGTATGTT
>rRNA_tig00000033_np1212_571040-571155_DIR+ /molecule=8s_rRNA /score=36.9
ACGACCATAGGGTGTGGAAAACAGGGCTTCCCGTCCGCTCAGCCGTACTTAAGCCACACG
CCGGGAGGTTAGTAGTTGGGTGGGTGACCACCAGCGAATCCCTCCTGTTGTATGTT
>rRNA_tig00000014_np1212_3385453-3385568_DIR+ /molecule=8s_rRNA /score=33.4
ACGACCATAGGGTGTGGAGAACAGGGCTTCCCGTCCGCTCAGCCGTACTTAAGCCACACG
CCGGGAGGTTAGTAGTTGGGTGGGTGACCACCAGCGAATCCCTCCTGTTGTATGTT
>rRNA_tig00000001_np1212_284639-284754_DIR- /molecule=8s_rRNA /score=33.4
ACGACCATAGGGTGTGGAGAACAGGGCTTCCCGTCCGCTCAGCCGTACTTAAGCCACACG
CCGGGAGGTTAGTAGTTGGGTGGGTGACCACCAGCGAATCCCTCCTGTTGTATGTT
>rRNA_tig00000006_np1212_198175-198290_DIR- /molecule=8s_rRNA /score=30.8
ACGACCATAGGGTGTGGAGAACAGGGCTTCCCGTCCGCTCAGCCGTACTTAAGCCACAAG
CCGGGAGGTTAGTAGTTGGGTGGGTGACCACCAGCGAATCCCTCCTGTTGTATGTT
>rRNA_tig00000042_np1212_895093-895208_DIR+ /molecule=8s_rRNA /score=31.4
ACGACCATAGGGTGTGGAGAACAGGGCTTCCCGTCCGCTCAGCCGTACTTAAGCCACACG
CCGGGAGGTTAGTAGTTGGGTGGGTGACCACCAGCGAATCCCTCCTGTTGTATGTA
>rRNA_tig00000031_np1212_330343-330458_DIR- /molecule=8s_rRNA /score=32.7
ACGACCATAGGGTGTGGAGAACAGGGCTTCCCGTCCGCTCAGCCGTACTTAAGCCACACG
CCGGGAGGTTAGTAGTTGGGTGGGTGACCACCAGCGAATCCCTTCTGTTGTATGTT
>rRNA_tig00000063_np1212_156808-156923_DIR- /molecule=8s_rRNA /score=33.4
ACGACCATAGGGTGTGGAGAACAGGGCTTCCCGTCCGCTCAGCCGTACTTAAGCCACACG
CCGGGAGGTTAGTAGTTGGGTGGGTGACCACCAGCGAATCCCTCCTGTTGTATGTT
>rRNA_tig00000033_np1212_882216-882331_DIR+ /molecule=8s_rRNA /score=33.4
ACGACCATAGGGTGTGGAGAACAGGGCTTCCCGTCCGCTCAGCCGTACTTAAGCCACACG
CCGGGAGGTTAGTAGTTGGGTGGGTGACCACCAGCGAATCCCTCCTGTTGTATGTT
>rRNA_tig00000033_np1212_314484-314599_DIR- /molecule=8s_rRNA /score=33.4
ACGACCATAGGGTGTGGAGAACAGGGCTTCCCGTCCGCTCAGCCGTACTTAAGCCACACG
CCGGGAGGTTAGTAGTTGGGTGGGTGACCACCAGCGAATCCCTCCTGTTGTATGTT
>rRNA_tig00000027_np1212_871956-872071_DIR- /molecule=8s_rRNA /score=33.4
ACGACCATAGGGTGTGGAGAACAGGGCTTCCCGTCCGCTCAGCCGTACTTAAGCCACACG
CCGGGAGGTTAGTAGTTGGGTGGGTGACCACCAGCGAATCCCTCCTGTTGTATGTT
>rRNA_tig00000014_np1212_979865-979980_DIR+ /molecule=8s_rRNA /score=33.4
ACGACCATAGGGTGTGGAGAACAGGGCTTCCCGTCCGCTCAGCCGTACTTAAGCCACACG
CCGGGAGGTTAGTAGTTGGGTGGGTGACCACCAGCGAATCCCTCCTGTTGTATGTT
>rRNA_tig00000033_np1212_1142405-1142520_DIR+ /molecule=8s_rRNA /score=28.7
ACGACCATAGGGTGTGGAGAACAGGGCTTCCCGTCCGCTCAGCCGTACTTAAGCCACACG
CCGGAAGGTTAGTAGTTGGGTGGGTGACCACCAGCGAATCCCTTCTGTTGTATGTA
>rRNA_tig00000037_np1212_1914438-1914553_DIR- /molecule=8s_rRNA /score=36.9
ACGACCATAGGGTGTGGAAAACAGGGCTTCCCGTCCGCTCAGCCGTACTTAAGCCACACG
CCGGGAGGTTAGTAGTTGGGTGGGTGACCACCAGCGAATCCCTCCTGTTGTATGTT
>rRNA_tig00000014_np1212_3114339-3114454_DIR+ /molecule=8s_rRNA /score=31.4
ACGACCATAGGGTGTGGAGAACAGGGCTTCCCGTCCGCTCAGCCGTACTTAAGCCACACG
CCGGGAGGTTAGTAGTTGGGTGGGTGACCACCAGCGAATCCCTCCTGTTGTATGTA
>rRNA_tig00000063_np1212_26670-30139_DIR- /molecule=28s_rRNA /score=3242.4
ACTTTCAACAATGGATCTCTTGGTTCCGGCATCGATGAAGAACGCAGCGAAATGCGATAA
CTAGTGTGAATTGCAGAATTCCGTGAATCATCGAGTCTTTGAACGCACATTGCGCCCCCT
GGTATTCCGGGGGGCATGCCTGTCCGAGCGTCATTGCTGCCCATCAAGCACGGCTTGTGT
GTTGGGTCGTCGTCCCCTCTCCGGGGGGGACGGGCCCCAAAGGCAGCAGCGGCACCGCGT
CCGATCCTCGAGCGTATGGGGCTTTGTCACCCGCTCTGTAGGCCCGGCCGGCGCTTGCCG
AACGCAAATCAATCTTTTTCCAGGTTGACCTCGGATCAGGTAGGGATACCCGCTGAACTT
AAGCATATCAATAAGCGGAGGAAAAGAAACCAACCGGGATTGCCTCAGTAACGGCGAGTG
AAGCGGCAAGAGCTCAAATTTGAAAGCTGGCTCCTTCGGGGTCCGCATTGTAATTTGCAG
AGGATGCTTCGGGTGCGGCCCCTGTCTAAGTGCCCTGGAACGGGCCGTCAGAGAGGTGAG
AATCCCGTCTGGGATGGGGTGTCCGCGCCCGTGTGAAGCTCCTTCGACGAGTCGAGTTGT
TTGGGAATGCAGCTCTAAATGGGTGGTAAATTTCATCTAAAGCTAAATACTGGCCGGAGA
CCGATAGCGCACAAGTAGAGTGATCGAAAGATGAAAAGCACTTTGAGAAGAGAGGTAAAA
AGCACGTTAAATTGTTTAAAGGGAAGCTCTGGCGACGAGACTCGCATCCAGGGTTCAGCC
GGAATTAGTGCAGGTGTATTTCATTGGGGGCGGGCCAGCGTCGGTTTGGGCGGCCGGTCA
AAGGCTCCCGGAATGTAGTGCCCTCCGGGGCACCTTATAGCCGGGAGTGCAATGCGGCCA
GCCTGGACCGAGGAACGCGCTTCGGCACGGACGCTGGCATAATGGTCGTAAACGACCCGT
CTTGAAACACGGACCAAGGAGTCTAACATCTACGCGAGTGTTCGGGTGTCAAACCCGTAC
GCGCAGTGAAAGCGAACGGAGGTGGGAGCCCCCTCGTGGGGCGCACCATCGACCGATCCT
GATGTCTTCGGATGGATTTGAGTAAGAGCGTAAATGTGGGGACCCGAAAGATGGTGAACT
ATGCCTGAATAGGGCGAAGCCAGAGGAAACTCTGGTGGAGGCTCGCAGCAGTTCTGACGT
GCAAATCGATCGTCAAATTTGGGTATAGGGGCGAAAGACTAATCGAACCATCTAGTAGCT
GGTTCCTGCCGAAGTTTCCCTCAGGATAGCAGTAACGCGAATTCAGTTTTATGAGGTAAA
GCGAATGATTAGAGGCATTGGGGTTGAAACAACCTTAACCTATTCTCAAACTTTAAATAT
GTAAGAAGCCCTTGTTGCTTAGTTGAACGTGGGCATTAGAATGGAGCGTTATTAGTGGGC
CATTTTTGGTAAGCAGAACTGGCGATGCGGGATGAACCGAACGCGAGGTTAAGGTGCCGG
AATGCACGCTCATCAGACACCACAAAAGGTGTTAGTTCATCTAGACAGCCCGACGGTGGC
CATGGAAGTCGGAATCCGCTAAGGAGTGTGTAACAACTCACGGGCCGAATGAACTAGCCC
TGAAAATGGATGGCGCTCAAGCGTGTTACCCATACCTCGCCGCCGGGGTAGAAACGATGC
CCCGGCGAGTAGGCAGGCGTGGAGGTCCGTGACGAAGCCTTGGGAGTGATCCCGGGTCGA
ACGGCCTCTAGTGCAGATCTTGGTGGTAGTAGCAAATACTCAAATGAGAACTTTGAGGAC
TGAAGTGGGGAAAGGTTCCATGTGAACAGCAGTTGGACATGGGTTAGTCGATCCTAAGGC
ATAGGGAAGTTCCGTTTGAAAGGCGCCCTCGTGCGCCGTGTGCCGAAAGGAAGCCGGTTA
ACATTCCGGCACCTGGATGTGGATTCTCCACGGCAACGTAACTGAACGCGGAGACGTCGG
CGGGGGTCCTGGGAAGAGTTCTCTTTTCTTCTTGACAGCCTACCACCCTGAAATCGGTTT
GTCCGGAGCTAGGGTTCAATGGCTGGCAGAGCCCCACCTTTGCGGGGTCCAGTGCGCCCC
CGACGACCCTTGAAAATCCGCGGGAAGGAATAGTTTTCACGCCAGGTCGTACTCATAACC
GCAGCAGGTCTCCAAGGTGAACAGCCTCTAGTTGATAGAACAATGTAGATAAGGGAAGTC
GGCAAAATGGATCCGTAACTTCGGGATAAGGATTGGCTCTAAGGGTCGGGCTCGCTGGGC
CTTGGGGGGAACCCCTCGGAGCAGGGGGGCACTAGCCGGGCAACCGGCCGGCGCCCCCCA
GCACCGGGTGGGGGACGCCCTTGGCAGGCTTCGGCCGTCCGGCGGGCGCTTAACGACCAA
CTTAGAACTGGTACGGACAAGGGGAATCTGACTGTCTAATTAAAACATAGCATTGCGATG
GCCAGAAAGTGGTGTTGACGCAATGTGATTTCTGCCCAGTGCTCTGAATGTCAAAGTGAA
GAAATTCAACCAAGCGCGGGTAAACGGCGGGAGTAACTATGACTCTCTTAAGGTAGCCAA
ATGCCTCGTCATCTAATTAGTGACGCGCATGAATGGATTAACGAGATTCCCACTGTCCCT
ATCTACTATCTAGCGAAACCACAGCCAAGGGAACGGGCTTGGCAGAATCAGCGGGGAAAG
ACGACCCTGTTGAGCTTGACTCTAGTTTGACATTGTGAAAAGACATATGGGGTGTAGAAT
AGGTGGGAGCTCCGGCGCCAGTGAAATACCACTACCTTTATCGTTTTTTACTTATTCAAT
GAAGCGGAACTGGGCTTCACCGCCCATCTTCTGGCGTTAAGGTCCTTCGCGGGCCGATCC
GGGTTGAAGACATTGTCAGGTGGGGAGTTTGGCTGGGGCGGCACATCTGTTAAACCACAA
CGCAGGTGTCCTAAGGGGGACTCATGGAGAACAGAAATCTCCAGTAGAACAAGGTGGTAA
AAGTCCCTTGATTTTGATTTTCAGTGTGAATACAAACCATGAAAGTGTGGCCTATCGATC
CTTTAGTCCCTCGAAATTTGAGGCTAGAGGTGCCAGAAAAGTTACCACAGGGATAACTGG
CTTGTGGCAGCCAAGCGTTCATAGCGACGTTGCTTTTTGATCCTTCGATGTCGGCTCTTC
CTATCATACCGAAGCAGAATTCGGTAAGCGTTGGATTGTTCACCCACTAATAGGGAACGT
GAGCTGGGTTTAGACCGTCGTGAGACAGGTTAGTTTTACCCTACTGATGAAGGTCGCCGC
AACGGTAATTCAATTTAGTACGAGAGGAACCGTTGATTCAGATAATTGGTTTTTGCGGCT
GTCTGACCAGGCAGTGCCGCGACGCTACCATCTGCCGGATAATGGCTGAACGCCTCTAAG
TCAGAATCCGTGCCGGAACGCGGCGATGTTGCCCCGCACGTCGTAGTTGG
>rRNA_tig00000063_np1212_65502-68963_DIR- /molecule=28s_rRNA /score=3307.5
ACTTTCAACAATGGATCTCTTGGTTCCGGCATCGATGAAGAACGCAGCGAAATGCGATAA
CTAGTGTGAATTGCAGAATTCCGTGAATCATCGAGTCTTTGAACGCACATTGCGCCCCCT
GGTATTCCGGGGGGCAGGCCGGTCCGAGCGTCATTGCTGCCCATCAAGCACGGCGTGTGT
GTGGGGTCGTCGTGCCCTCGCCGGGGGGGGCGGGACCCAGGCAGCGGCGGCACCGCGTCC
GATCCTCGAGCGTATGGGGCTTTGTCACCCGCTCTGTAGGCCCGGCCGGCGCTTGCCGAA
CGCAAATCAATCTTTTTCCAGGTTGACCTCGGATCAGGTAGGGATACCCGCTGAACTTAA
GCATATCAATAAGCGGAGGAAAAGAAACCAACCGGGATTGCCTCAGTAACGGCGAGTGAA
GCGGCAAGAGCTCAAATTTGAAAGCTGGCTCCTTCGGGGTCCGCATTGTAATTTGCAGAG
GATGCTTCGGGTGCGGCCCCTGTCTAAGTGCCCTGGAACGGGCCGTCAGAGAGGGTGAGA
ATCCCGTCTGGGATGGGGTGTCCGCGCCCGTGTGAAGCTCCTTCGACGAGTCGAGTTGTT
TGGGAATGCAGCTCTAAATGGGTGGTAAATTTCATCTAAAGCTAAATACTGGCCGGAGAC
CGATAGCGCACAAGTAGAGTGATCGAAAGATGAAAAGCACTTTGAAAAGAGAGTTAAAAA
GCACGTGAAATTGTTGAAAGGGAAGCGCTTGCGACCAGACTCGCCTCCAGGGTTCAGCCG
GCATTCGTGCCGGTGTACTTCCCTGGGGGCGGGCCAGCGTCGGTTTGGGCGGCGGTCAAA
GGCTCCTGAATGTAGTCTCCGGGGCACCTTATAGCCGGGAGTGCAATGCGGCCAGCCTGG
ACCGAGGAACGCGCTTCGGCACGGACGCTGGCATAATGGTCGTAAACGACCCGTCTTGAA
ACACGGACCAAGGAGTCTAACATCGACGCGAGTGTTCGGGGTGCAAACCCGTACGCGCAG
TGAAAGAGAACGGAGGAGGGAGCCCCTCGTGGGCGCACCATCGACCGATCCTGATGTCTT
CGGATGGATTTGAGTAAGAGCGTAAATGTGGGGACCCGAAAGATGGTGAACTATGCCTGA
ATAGGGCGAAGCCAGAGGAAACTCTGGTGGAGGCTCGCAGCGGTTCTGACGTGCAAATCG
ATCGTCAAATTTGGGTATAGGGCGAAAGACTAATCGAACCATCTAGTAGCTGGTTCCTGC
CGAAGTTTTCAGGATAGCAGTAACGCGAATTCAGTTTTATGAGGTAAAGCGAATGATTAG
AGGCATTGGGGTTGAAACAACCTTAACCTATTCTCAAACTTTAAATATGTAAGAAGCCCT
TGTTGCTTAGTTGAACGTGGGCATTAGAATGGAGCGTTATTAGTGGGCCATTTTTGGTAA
GCAGAACTGGCGATGCGGGATGAACCGAACGCGAGGTTAAGGTGCCGGAATGCACGCTCA
TCAGACACCACAAAAGGTGTTAGTTCATCTAGACAGCCCGACGGTGGCCATGGAAGTCGG
AATCCGCTAAGGAGTGTGTAACAACTCACGGGCCGAATGAACTAGCCCTGAAAATGGATG
GCGCTCAAGCGTGTTACCCATACCTCGCCCTCAGGGTAGAAACGATGCCCCGGCGAGTAG
GCAGGCGTGGAGGTCCGTGACGAAGCCTTGGGAGTGATCCCGGGTCGAACGGCCTCTAGT
GCAGATCTTGGTGGTAGTAGCAAATACTCAAATGAGAACTTTGAGGACTGAAGTGGGGAA
AGGTTCCATGTGAACAGCAGTTGGACATGGGTTAGTCGATCCTAAGGCATAGGGAAGTTC
CGTTTGAAAGGCGCCCTCGTGCGCCGTGTGCCGAAAGGGAAGCCGGTTAACATTCCGGCA
CCTGGATGTGGATTCTCCACGGCAACGTAACTGAACGCGGAGACGTCGGCGGGGGTCCTG
GGAAGAGTTCTCTTCTCTTCTTGACAGCCTACCACCCTGAAATCGGTTTGTCCGGAGCTA
GGGTTCAATGGCTGGCAGAGCCCCGCACCTTTGCGGGTCCGGTGCGCCCCCGACGACCCT
TGAAAATCCGCGGGAAGGAATAGTTTTCACGCCAGGTCGTACTCATAACCGCAGCAGGTC
TCCAAGGTGAACAGCCTCTAGTTGATAGAACAATGTAGATAAGGGAAGTCGGCAAAATGG
ATCCGTAACTTCGGGATAAGGATTGGCTCTAAGGGTCGGGCTCGCTGGGCCTTGGGGGGA
ACCCCTCGGAGCAGGGGGGCACTGGCCGGGCAGCCGGCCGGCGCCCCCCAGCAGCGGGAG
GGGGACGCCCTTGGCAGGCGGCGGCCGTCCGGCGGGCGCTTAACGACCAACTTAGAACTG
GTACGGACAAGGGGAATCTGACTGTCTAATTAAAACATAGCATTGCGATGGCCAGAAAGT
GGTGTTGACGCAATGTGATTTCTGCCCAGTGCTCTGAATGTCAAAGTGAAGAAATTCAAC
CAAGCGCGGGTAAACGGCGGGAGTAACTATGACTCTCTTAAGGTAGCCAAATGCCTCGTC
ATCTAATTAGTGACGCGCATGAATGGATTAACGAGATTCCCACTGTCCCTATCTACTATC
TAGCGAAACCACAGCCAAGGGAACGGGCTTGGCAGAATCAGCGGGGAAAGAAGACCCTGT
TGAGCTTGACTCTAGTTTGACATTGTGAAAAGACATATGGGGTGTAGAATAGGTGGGAGC
TCCGGCGCCAGTGAAATACCACTACCTTTATCGTTTTTTTACTTATTCAATGAAGCGGAA
CTGGGCTTCACCGCCCATCTTCTGGCGTTAAGGTCCTTCGCGGGCCGATCCGGGTTGAAG
ACATTGTCAGGTGGGGAGTTTGGCTGGGGCGGCACATCTGTTAAACCACAACGCAGGTGT
CCTAAGGGGGACTCATGGAGAACAGAAATCTCCAGTAGAACAAAAGGGTAAAAGTCCCCT
TGATTTTGATTTTCAGTGTGAATACAAACCATGAAAGTGTGGCCTATCGATCCTTTAGTC
CCTCGAAATTTGAGGCTAGAGGTGCCAGAAAAGTTACCACAGGGATAACTGGCTTGTGGC
AGCCAAGCGTTCATAGCGACGTTGCTTTTTGATCCTTCGATGTCGGCTCTTCCTATCATA
CCGAAGCAGAATTCGGTAAGCGTTGGATTGTTCACCCACTAATAGGGAACGTGAGCTGGG
TTTAGACCGTCGTGAGACAGGTTAGTTTTACCCTACTGATGAAGGTCGCCGCAACGGTAA
TTCAATTTAGTACGAGAGGAACCGTTGATTCAGATAATTGGTTTTTGCGGCTGTCTGACC
AGGCAGTGCCGCGACGCTACCATCTGCCGGATAATGGCTGAACGCCTCTAAGTCAGAATC
CGTGCCGGAACGCGGCGATGTTGCCCCGCACGTCGTAGTTGG
>rRNA_tig00000063_np1212_34421-37888_DIR- /molecule=28s_rRNA /score=3241.3
ACTTTCAACAATGGATCTCTTGGTTCCGGCATCGATGAAGAACGCAGCGAAATGCGATAA
CTAGTGTGAATTGCAGAATTCCGTGAATCATCGAGTCTTTGAACGCACATTGCGCCCCCT
GGTATTCCGGGGGGCATGCCTGTCCGAGCGTCATTGCTGCCCATCAAGCACGGCTTGTGT
GTTGGGTCGTCGTCCCCTCTCCGGGGGGGACGGGCCCCAAAGGCAGCGGCGGCACCGCGT
CCGATCCTCGAGCGTATGGGGCTTTGTCACCCGCTCTGTAGGCCCGGCCGGCGCTTGCCG
AACGCAAATCAATCTTTTTCCAGGTTGACCTCGGATCAGGTAGGGATACCCGCTGAACTT
AAGCATATCAATAAGCGGAGGAAAAGAAACCAACCGGGATTGCCTCAGTAACGGCGAGTG
AAGCGGCAAGAGCTCAAATTTGAAAGCTGGCTCCTTCGGGGTCCGCATTGTAATTTGCAG
AGGATGCTTCGGGTGCGGCCCCTGTCTAAGTGCCCTGGAACGGGCCGTCAGAGAGGTGAG
AATCCCGTCTGGGATGGGGTGTCCGCGCCCGTGTGAAGCTCCTTCGACGAGTCGAGTTGT
TTGGGAATGCAGCTCTAAATGGGTGGTAAATTTCATCTAAAGCTAAATACTGGCCGGAGA
CCGATAGCGCACAAGTAGAGTGATCGAAAGATGAAAAGCACTTTGAAAAGAGAGTTAACA
CGCAAGTGCAATTGTTGCCCGGGAAGCGCTTGCGACCAGCATTGACCCCAGGGCTCAGCC
GGCATTCGTGCCGGTGTACTTCCCTGGGGGCGGGCCAGCGTCGGTTTGGGCGGCCGGTCA
AAGGCTCCCGGAATGTAGTGCCCTCCGGGGCACCTTATAGCCGGGAGTGCAATGCGGCCA
GCCTGGACCGAGGAACGCGCTTCGGCACGGACGCTGGCATAATGGTCGTAAACGACCCGT
CTTGAAACACGGACCAAGGAGTCTAACATCTACGCGAGTGTTCGGGTGTCAAACCCGTAC
GCGCAGTGAAAGCGAACGGAGGTGGGAGCCCCCTCGTGGGGCGCACCATCGACCGATCCT
GATGTCTTCGGATGGATTTGAGTAAGAGCGTAAATGTGGGGACCCGAAAGATGGTGAACT
ATGCCTGAATAGGGCGAAGCCAGAGGAAACTCTGGTGGAGGCTCGCAGCTGTTCTGACGT
GCAAATCGATCGTCAAATTTGGGTATAGGGGCGAAAGACTAATCGAACCATCTAGTAGCT
GGTTCCTGCCGAAGTTTCCCTCAGGATAGCAGTAACGCGAATTCAGTTTTATGAGGTAAA
GCGAATGATTAGAGGCATTGGGGTTGAAACAACCTTAACCTATTCTCAAACTTTAAATAT
GTAAGAAGCCCTTGTTGCTTAGTTGAACGTGGGCATTAGAATGGAGCGTTATTAGTGGGC
CATTTTTGGTAAGCAGAACTGGCGATGCGGGATGAACCGAACGCGAGGTTAAGGTGCCGG
AATGCACGCTCATCAGACACCACAAAAGGTGTTAGTTCATCTAGACAGCCCGACGGTGGC
CATGGAAGTCGGAATCCGCTAAGGAGTGTGTAACAACTCACGGGCCGAATGAACTAGCCC
TGAAAATGGATGGCGCTCAAGCGTGTTACCCATACCTCGCCGCCGGGGTAGAAACGATGC
CCCGGCGAGTAGGCAGGCGTGGAGGTCCGTGACGAAGCCTTGGGAGTGATCCCGGGTCGA
ACGGCCTCTAGTGCAGATCTTGGTGGTAGTAGCAAATACTCAAATGAGAACTTTGAGGAC
TGAAGTGGGGAAAGGTTCCATGTGAACAGCAGTTGGACATGGGTTAGTCGATCCTAAGGC
ATAGGGAAGTTCCGTTTGAAAGGCGCCCTCGTGCGCCGTGTGCCGGGAAGCCGGTTAACA
TTCCGGCACCTGGATGTGGATTCTCCACGGCAACGTAACTGAACGCGGAGACGTCGGCGG
GGGTCCTGGGAAGAGTTCTCTTTTCTTCTTGACAGCCTACCACCCTGAAATCGGTTTGTC
CGGAGCTAGGGTTCAATGGCTGGCAGAGCCCCGCACCTTTGCGGGGTCCCGTGCGCCCCC
GACGACCCTTGAAAATCCGCGGGAAGGAATAGTTTTCACGCCAGGTCGTACTCATAACCG
CAGCAGGTCTCCAAGGTGAACAGCCTCTAGTTGATAGAACAATGTAGATAAGGGAAGTCG
GCAAAATGGATCCGTAACTTCGGGATAAGGATTGGCTCTAAGGGTCGGGCTCGCTGGGCC
TTGGGGGGAACCCCTCGGAGCAGGGGGGCACTAGCCGGGCAACCGGCCGGCGCCACCCAG
CACCGGGTGGGGGACGCCCTTGGCAGGCTTCGGCCGTCCGGCGGGCGCTTAACGACCAAC
TTAGAACTGGTACGGACAAGGGGAATCTGACTGTCTAATTAAAACATAGCATTGCGATGG
CCAGAAAGTGGTGTTGACGCAATGTGATTTCTGCCCAGTGCTCTGAATGTCAAAGTGAAG
AAATTCAACCAAGCGCGGGTAAACGGCGGGAGTAACTATGACTCTCTTAAGGTAGCCAAA
TGCCTCGTCATCTAATTAGTGACGCGCATGAATGGATTAACGAGATTCCCACTGTCCCTG
TCTACTATCCAGCGAAACCACAGCCAAGGGAACGGGCTTGGCAGAATCAGCGGGGAAAGA
AGACCCTGTTGAGCTTGACTCTAGTTTGACATTGTGAAAAGACATATGGGGTGTAGAATA
GGTGGGAGCTCCGGCGCCAGTGAAATACCACTACCTTTATCGTTTTTTACTTATTCAATG
AAGCGGAACTGGGCTTCACCGCCCATCTTCTGGCGTTAAGGTCCTTCGCGGGCCGATCCG
GGTTGAAGACATTGTCAGGTGGGGAGTTTGGCTGGGGCGGCACATCTGTTAAACCACAAC
GCAGGTGTCCTAAGGGGGACTCATGGAGAACAGAAATCTCCAGTAGAACAAAGGGTAAAA
GTCCCTTGATTTTGATTTTCAGTGTGAATACAAACCATGAAAGTGTGGCCTATCGATCCT
TTAGTCCCTCGAAATTTGAGGCTAGAGGTGCCAGAAAAGTTACCACAGGGATAACTGGCT
TGTGGCAGCCAAGCGTTCATAGCGACGTTGCTTTTTGATCCTTCGATGTCGGCTCTTCCT
ATCATACCGAAGCAGAATTCGGTAAGCGTTGGATTGTTCACCCACTAATAGGGAACGTGA
GCTGGGTTTAGACCGTCGTGAGACAGGTTAGTTTTACCCTACTGATGAAGGTCGCCGCAA
CGGTAATTCAATTTAGTACGAGAGGAACCGTTGATTCAGATAATTGGTTTTTGCGGCTGT
CTGACCAGGCAGTGCCGCGACGCTACCATCTGCCGGATAATGGCTGAACGCCTCTAAGTC
AGAATCCGTGCCGGAACGCGGCGATGTTGCCCCGCACGTCGTAGTTGG
>rRNA_tig00000063_np1212_57527-61201_DIR- /molecule=28s_rRNA /score=3313.4
ACTTTCAACAATGGATCTCTTGGTTCCGGCATCGATGAAGAACGCAGCGAAATGCGATAA
CTAGTGTGAATTGCAGAATTCCGTGAATCATCGAGTCTTTGAACGCACATTGCGCCCCCT
GGTATTCCGGGCGGCATGCCTGTCCGAGCGTCATTGCTGCCCATCAAGCACGGCTTGTGT
GTTGGGTCGTCGTCCCCTCTCCGGGGGGGACGGGCCCCAAAGGCAGCGGCGGCACCGCGT
CCGATCCTCGAGCGTATGGGGCTTTGTCACCCGCTCTGTAGGCCCGGCCGGCGCTTGCCG
AACGCAAATCAATCTTTTTCCAGGTTGACCTCGGATCAGGTAGGGATACCCGCTGAACTT
AAGCATATCAATAAGCGGAGGAAAAGAAACCAACCGGGATTGCCTCAGTAACGGCGAGTG
AAGCGGCAAGAGCTCAAATTTGAAAGCTGGCTCCTTCGGGGTCCGCATTGTAATTTGCAG
AGGATGCTTCGGGTGCGGCCCCTGTCTAAGTGCCCTGGAACGGGCCGTCAGAGAGGGTGA
GAATCCCGTCTGGGATGGGGTGTCCGCGCCCGTGTGAAGCTCCTTCGACGAGTCGAGTTG
TTTGGGAATGCAGCTCTAAATGGGTGGTAAATTTCATCTAAAGCTAAATACTGGCCGGAG
ACCGATAGCGCACAAGTAGAGTGATCGAAAGATGAAAAGCACTTTGAAAAGAGAGTTAAA
AGCACGTGAAATTGTTGAAAGGGAAGCGCTTGCGACCAGACTCGCCTCCAGGGTTCAGCC
GGCATTCGTGCGGGTGGACTGCCCTGGGGGCGCGCCAGCGTCGGTTTGGGCGGCGGTCAA
AGGCTCCTGAATGTAGTCTCCGGGGCACCTCATAGCCGGGAGTGCAATGCGGCCAGCCTG
GACCGAGGAACGCGCTTCGGCACGGCCGCTGGCATAATGGTCGTAAACGACCCGTCTTGA
AACACGGACCAAGGAGTCTAACATCTACGCGAGTGTTCGGTGTCAAACCCGTACGCGCAA
TGAAAGCGAACGGAGAAAGGAGCCCCCTCGTAGGGCGCACCATCGACCGATCCTGATGTC
TTCGGATGGATTTGAGTAAGAGCGTAAATGTGGGGACCCGAAAGATGGTGAACTATGCCT
GAATAGGGCGAAGCCAGAGGAAACTCTGGTGGAGGCTCGCAGCGGTTCTGACGTGCAAAT
CGATCGTCAAATTTGGGTATAGGGCCGAAAGACTAATCGAACCATCTAGCAGCTGGTTCC
TGCCGAAGCTTCAGGATAGCAGTAACGCGAATTCAGTTTTATGAGGTAAAGCGAATGATT
AGAGGCATTGGGGTTGAAACAACCTTAACCTATTCTCAAACTTTAAATATGTAAGAAGCC
CTTGTTGCTTAGTTGAACGTGGGCATTAGAATGGAGCGTTATTAGTGGGCCATTTTTGGT
AAGCAGAACTGGCGATGCGGGATGAACCGAACGCGAGGTTAAGGTGCCGGAATGCACGCT
CATCAGACACCACAAAAGGTGTTAGTTCATCTAGACAGCCCGACGGTGGCCATGGAAGTC
GGAATCCGCTAAGGAGTGTGTAACAACTCACGGGCCGAATGAACTAGCCCTGAAAATGGA
TGGCGCTCAAGCGTGTTACCCATACCTCGCCGCGGGGGTAGAAACGATGCCCCGGCGAGT
AGGCAGGCGTGGAGGTCCGTGACGAAGCCTTGGGAGTGATCCCGGGTCGAACGGCCTCTA
GTGCAGATCTTGGTGGTAGTAGCAAATACTCAAATGAGAACTTTGAGGACTGAAGTGGGG
AAAGGTTCCATGTGAACAGCAGTTGGACATGGGTTAGTCGATCCTAAGGCATAGGGAAGT
TCCGTTTGAAAGGCGCCCTCGTGCGCCGTGTGCCGAAAGGGAAGCCGGTTAACATTCCGG
CACCTGGATGTGGATTCTCCACGGCAACGTAACTGAACGCGGAGACGTCGGCGGGGGTCC
TGGGAAGAGTTCTCTTTTCTTCTTGACAGCCTACCACCCTGAAATCGGTTTGTCCGGAGC
TAGGGTTCAATGGCTGGCAGAGCCCCGCACCTTTGCGGGGTCCGGTGCGCCCCCGACGAC
CCTTGAAAATCCGCGGGAAGGAATAGTTTTCACGCCAGGTCGTACTCATAACCGCAGCAG
GTCTCCAAGGTGAACAGCCTCTAGTTGATAGAACAATGTAGATAAGGGAAGTCGGCAAAA
TGGATCCGTAACTTCGGGATAAGGATTGGCTCTAAGGGTCGGGCTCGCTGGGCCTTGGGG
GGAACCCTCGGAGCAGGGGGGCGCTAGGCGGGCGGCCGGCCGGCGCCCCCCAGCACCGGG
TGGGGGACGCCCTTGGCGGGCTTCGGCCGTCCGGCGGGCGCTTAACGACCAACTTAGAAC
TGGTACGGACAAGGGGAATCTGACTGTCTAATTAAAACATAGCATTGCGATGGCCAGAAA
GTGGTGTTGACGCAATGTGATTTCTGCCCAGTGCTCTGAATGTCAAAGTGAAGAAATTCA
ACCAAGCGCGGGTAAACGGCGGGAGTAACTATGACTCTCTTAAGGTAGCCAAATGCCTCG
TCATCTAATTAGTGACGCGCATGAATGGATTAACGAGATTCCCACTGTCCCTATCTACTA
TCTAGCGAAACCACAGCCAAGGGAACGGGCTTGGCAGAATCAGCGGGGAAAGAAGACCCT
GTTGAGCTTGACTCTAGTTTGACATTGTGAAAAGACATATGGGGTGTAGAATAGGTGGGA
GCTCCGGCGCCAGTGAAATACCACTACCTTTATCGTTTTTTTACTTATTCAATGAAGCGG
AACTGGGCTTCACCGCCCATCTTCTGGCGTTAAGGTCCTTCGCGGGCCGATCCGGGTTGA
AGACATTGTCAGGTGGGGAGTTTGGCTGGGGCGGCACATCTGTTAAACCACAACGCAGGT
GTCCTAAGGGGGACTCATGGAGAACAGAAATCTCCAGTAGAACAAAAGGGTAAAAGTCCC
CTTGATTTTGATTTTCAGTGTGAATACAAACCATGAAAGTGTGGCCTATCGATCCTTTAG
TCCCTCGAAATTTGAGGCTAGAGGTGCCAGAAAAGTTACCACAGGGATAACTGGCTTGTG
GCAGCCAAGCGTTCATAGCGACGTTGCTTTTTGATCCTTCGATGTCGGCTCTTCCTATCA
TACCGAAGCAGAATTCGGTAAGCGTTGGATTGTTCACCCACTAATAGGGAACGTGAGCTG
GGTTTAGACCGTCGTGAGACAGGTTAGTTTTACCCTACTGATGAAGGTCGCCGCAACGGT
AATTCAATTTAGTACGAGAGGAACCGTTGATTCAGATAATTGGTTTTTGCGGCTGTCTGA
CCAGGCAGTGCCGCGACGCTACCATCTGCCGGATAATGGCTGAACGCCTCTAAGTCAGAA
TCCGTGCCGGAACGCGGCGATGTTGCCCCGCACGTCGTAGTTGGATACGAATAGGCCTCC
GGGCCACGAACCTCAGCAGGTTGGCGACGGCTCCCGGGAGAAGCCCCGTGGTTCTGGCTG
GCGGCTTGCAATGTCACCCCGCGCCTGGATGAATCCTCTGCATACGACTGAAGTGACCAA
GCGGGTCGTGTAAGCGGTCAAGTAGCCTTGTTGCTACGAGTCGCTGAGCGTCAGCCCGAC
CTTGGCTAGATTTGT
>rRNA_tig00000063_np1212_42190-45665_DIR- /molecule=28s_rRNA /score=3344.4
ACTTTCAACAATGGATCTCTTGGTTCCGGCATCGATGAAGAACGCAGCGAAATGCGATAA
CTAGTGTGAATTGCAGAATTCCGTGAATCATCGAGTCTTTGAACGCACATTGCGCCCCCT
GGTATTCCGGTGGGCATGCCTGTCCGAGCGTCATTGCTGCCCATCAAGCACGGCTTGTGT
GTTGGGTCGTCGTCCCCTCTCCGGGGGGGACGGGCCCCAAAGGCAGCGGCGGCACCGCGT
CCGATCCTCGAGCGTATGGGGCTTTGTCACCCGCTCTGTAGGCCCGGCCGGCGCTTGCCG
AACGCAAATCAATCTTTTTCCAGGTTGACCTCGGATCAGGTAGGGATACCCGCTGAACTT
AAGCATATCAATAAGCGGAGGAAAAGAAACCAACCGGGATTGCCTCAGTAACGGCGAGTG
AAGCGGCAAGAGCTCAAATTTGAAAGCTGGCTCCTTCGGGGTCCGCATTGTAATTTGCAG
AGGATGCTTCGGGTGCGGCCCCTGTCTAAGTGCCCTGGAACGGGCCGTCAGAGAGGGTGA
GAATCCCGTCTGGGATGGGGTGTCCGCGCCCGTGTGAAGCTCCTTCGACGAGTCGAGTTG
TTTGGGAATGCAGCTCTAAATGGGTGGTAAATTTCATCTAAAGCTAAATACTGGCCGGAG
ACCGATAGCGCACAAGTAGAGTGATCGAAAGATGAAAAGCACTTTGAAAAGAGAGTTAAA
AAGCACGTGAAATTGTTGAAAGGGAAGCGCTTGCGACCAGACTCGCCTCCAGGGTTCAGC
CGGCATTCGTGCCGGTGTACTTCCCTGGGGGCGGGCCAGCGTCGGTTTGGGCGGCCGGTC
AAAGGCTCCCGGAATGTAGTGCCCTCCGGGGCACCTTATAGCCGGGAGTGCAATGCGGCC
AGCCTGGACCGAGGAACGCGCTTCGGCACGGACGCTGGCATAATGGTCGTAAACGACCCG
TCTTGAAACACGGACCAAGGAGTCTAACATCTACGCGAGTGTTCGGGTGTCAAACCCGTA
CGCGCAGTGAAAGCGAACGGAGGTGGGAGCCCCCTCGTGGGGCGCACCATCGACCGATCC
TGATGTCTTCGGATGGATTTGAGTAAGAGCGTAAATGTGGGGACCCGAAAGATGGTGAAC
TATGCCTGAATAGGGCGAAGCCAGAGGAAACTCTGGTGGAGGCTCGCAGCGGTTCTGACG
TGCAAATCGATCGTCAAATTTGGGTATAGGGGCGAAAGACTAATCGAACCATCTAGTAGC
TGGTTCCTGCCGAAGTTTCCCTCAGGATAGCAGTAACGCGAATTCAGTTTTATGAGGTAA
AGCGAATGATTAGAGGCATTGGGGTTGAAACAACCTTAACCTATTCTCAAACTTTAAATA
TGTAAGAAGCCCTTGTTGCTTAGTTGAACGTGGGCATTAGAATGGAGCGTTATTAGTGGG
CCATTTTTGGTAAGCAGAACTGGCGATGCGGGATGAACCGAACGCGAGGTTAAGGTGCCG
GAATGCACGCTCATCAGACACCACAAAAGGTGTTAGTTCATCTAGACAGCCCGACGGTGG
CCATGGAAGTCGGAATCCGCTAAGGAGTGTGTAACAACTCACGGGCCGAATGAACTAGCC
CTGAAAATGGATGGCGCTCAAGCGTGTTACCCATACCTCGCCGCCGGGGTAGAAACGATG
CCCCGGCGAGTAGGCAGGCGTGGAGGTCCGTGACGAAGCCTTGGGAGTGATCCCGGGTCG
AACGGCCTCTAGTGCAGATCTTGGTGGTAGTAGCAAATACTCAAATGAGAACTTTGAGGA
CTGAAGTGGGGAAAGGTTCCATGTGAACAGCAGTTGGACATGGGTTAGTCGATCCTAAGG
CATAGGGAAGTTCCGTTTGAAAGGCGCCCTCGTGCGCCGTGTGCCGAAAGGGAAGCCGGT
TAACATTCCGGCACCTGGATGTGGATTCTCCACGGCAACGTAACTGAACGCGGAGACGTC
GGCGGGGGTCCTGGGAAGAGTTCTCTTTTCTTCTTGACAGCCTACCACCCTGAAATCGGT
TTGTCCGGAGCTAGGGTTCAATGGCTGGCAGAGCCCCGCACCTTTGCGGGGTCCGGTGCG
CCCCCGACGACCCTTGAAAATCCGCGGGAAGGAATAGTTTTCACGCCAGGTCGTACTCAT
AACCGCAGCAGGTCTCCAAGGTGAACAGCCTCTAGTTGATAGAACAATGTAGATAAGGGA
AGTCGGCAAAATGGATCCGTAACTTCGGGATAAGGATTGGCTCTAAGGGTCGGGCTCGCT
GGGCCTTGGGGGGAACCCCTCGGAGCAGGGGGGCACTAGCCGGGCAACCGGCCGGCGCCC
CCCAGCACCGGGTGGGGGACGCCCTTGGCAGGCTTCGGCCGTCCGGCGGGCGCTTAACGA
CCAACTTAGAACTGGTACGGACAAGGGGAATCTGACTGTCTAATTAAAACATAGCATTGC
GATGGCCAGAAAGTGGTGTTGACGCAATGTGATTTCTGCCCAGTGCTCTGAATGTCAAAG
TGAAGAAATTCAACCAAGCGCGGGTAAACGGCGGGAGTAACTATGACTCTCTTAAGGTAG
CCAAATGCCTCGTCATCTAATTAGTGACGCGCATGAATGGATTAACGAGATTCCCACTGT
CCCTATCTACTATCTAGCGAAACCACAGCCAAGGGAACGGGCTTGGCAGAATCAGCGGGG
AAAGAAGACCCTGTTGAGCTTGACTCTAGTTTGACATTGTGAAAAGACATATGGGGTGTA
GAATAGGTGGGAGCTCCGGCGCCAGTGAAATACCACTACCTTTATCGTTTGTTTACTTAT
TCAATGAAGCGGAACTGGGCTTCACCGCCCATCTTCTGGCGTTAAGGTCCTTCGCGGGCC
GATCCGGGTTGAAGACATTGTCAGGTGGGGAGTTTGGCTGGGGCGGCACATCTGTTAAAC
CACAACGCAGGTGTCCTAAGGGGGACTCATGGAGAACAGAAATCTCCAGTAGAACAAAAG
GGTAAAAGCTCGTTTGATTCTGATTTTCAGTGTGAATACAAACCATGAAAGTGTGGCCTA
TCGATCCTTTAGTCCCTCGAAATTTGAGGCTAGAGGTGCCAGAAAAGTTACCACAGGGAT
AACTGGCTTGTGGCAGCCAAGCGTTCATAGCGACGTTGCTTTTTGATCCTTCGATGTCGG
CTCTTCCTATCATACCGAAGCAGAATTCGGTAAGCGTTGGATTGTTCACCCACTAATAGG
GAACGTGAGCTGGGTTTAGACCGTCGTGAGACAGGTTAGTTTTACCCTACTGATGAAGGT
CGCCGCAACGGTAATTCAATTTAGTACGAGAGGAACCGTTGATTCAGATAATTGGTTTTT
GCGGCTGTCTGACCAGGCAGTGCCGCGACGCTACCATCTGCCGGATAATGGCTGAACGCC
TCTAAGTCAGAATCCGTGCCGGAACGCGGCGATGTTGCCCCGCACGTCGTAGTTGG
>rRNA_tig00000063_np1212_49963-53437_DIR- /molecule=28s_rRNA /score=3334.3
ACTTTCAACAATGGATCTCTTGGTTCCGGCATCGATGAAGAACGCAGCGAAATGCGATAA
CTAGTGTGAATTGCAGAATTCCGTGAATCATCGAGTCTTTGAACGCACATTGCGCCCCCT
GGTATTCCGTGGGGCATGCCTGTCCGAGCGTCATTGCTGCCCATCAAGCACGGCTTGTGT
GTTGGGTCGTCGTCCCCTCTCCGGGGGGGACGGGCCCCAAAGGCAGCGGCGGCACCGCGT
CCGATCCTCGAGCGTATGGGGCTTTGTCACCCGCTCTGTAGGCCCGGCCGGCGCTTGCCG
AACGCAAATCAATCTTTTTCCAGGTTGACCTCGGATCAGGTAGGGATACCCGCTGAACTT
AAGCATATCAATAAGCGGAGGAAAAGAAACCAACCGGGATTGCCTCAGTAACGGCGAGTG
AAGCGGCAAGAGCTCAAATTTGAAAGCTGGCTCCTTCGGGGTCCGCATTGTAATTTGCAG
AGGATGCTTCGGGTGCGGCCCCTGTCTAAGTGCCCTGGAACGGGCCGTCAGAGAGGGTGA
GAATCCCGTCTGGGATGGGGTGTCCGCGCCCGTGTGAAGCTCCTTCGACGAGTCGAGTTG
TTTGGGAATGCAGCTCTAAATGGGTGGTAAATTTCATCTAAAGCTAAATACTGGCCGGAG
ACCGATAGCGCACAAGTAGAGTGATCGAAAGATGAAAAGCACTTTGAAAAGAGAGTTAAA
AAGCACGTGAAATTGTTGAAAGGGAAGCGCTTGCGACCAGACTCGCCTCCAGGGTTCAGC
CGGCATTCGTGCCGGTGTACTTCCCTGGGGGCGGGCCAGCGTCGGTTTGGGCGGCCGGTC
AAAGGCTCCCGGAATGTAGTGCCCTCCGGGGCACCTTATAGCCGGGAGTGCAATGCGGCC
AGCCTGGACCGAGGAACGCGCTTCGGCACGGACGCTGGCATAATGGTCGTAAACGACCCG
TCTTGAAACACGGACCAAGGAGTCTAACATCTACGCGAGTGTTCGGGTGTCAAACCCGTA
CGCGCAGTGAAAGCGAACGGAGGTGGGAGCCCCCTCGTGGGGCGCACCATCGACCGATCC
TGATGTCTTCGGATGGATTTGAGTAAGAGCGTAAATGTGGGGACCCGAAAGATGGTGAAC
TATGCCTGAATAGGGCGAAGCCAGAGGAAACTCTGGTGGAGGCTCGCAGCGGTTCTGACG
TGCAAATCGATCGTCAAATTTGGGTATAGGGGCGAAAGACTAATCGAACCATCTAGTAGC
TGGTTCCTGCCGAAGTTTCCCTCAGGATAGCAGTAACGCGAATTCAGTTTTATGAGGTAA
AGCGAATGATTAGAGGCATTGGGGTTGAAACAACCTTAACCTATTCTCAAACTTTAAATA
TGTAAGAAGCCCTTGTTGCTTAGTTGAACGTGGGCATTAGAATGGAGCGTTATTAGTGGG
CCATTTTTGGTAAGCAGAACTGGCGATGCGGGATGAACCGAACGCGAGGTTAAGGTGCCG
GAATGCACGCTCATCAGACACCACAAAAGGTGTTAGTTCATCTAGACAGCCCGACGGTGG
CCATGGAAGTCGGAATCCGCTAAGGAGTGTGTAACAACTCACGGGCCGAATGAACTAGCC
CTGAAAATGGATGGCGCTCAAGCGTGTTACCCATACCTCGCCGCCGGGGTAGAAACGATG
CCCCGGCGAGTAGGCAGGCGTGGAGGTCCGTGACGAAGCCTTGGGAGTGATCCCGGGTCG
AACGGCCTCTAGTGCAGATCTTGGTGGTAGTAGCAAATACTCAAATGAGAACTTTGAGGA
CTGAAGTGGGGAAAGGTTCCATGTGAACAGCAGTTGGACATGGGTTAGTCGATCCTAAGG
CATAGGGAAGTTCCGTTTGAAAGGCGCCCTCGTGCGCCGTGTGCCGAAAGGGAAGCCGGT
TAACATTCCGGCACCTGGATGTGGATTCTCCACGGCAACGTAACTGAACGCGGAGACGTC
GGCGGGGGTCCTGGGAAGAGTTCTCTTTTCTTCTTGACAGCCTACCACCCTGAAATCGGT
TTGTCCGGAGCTAGGGTTCAATGGCTGGCAGAGCCCCGCACCTTTGCGGGGTCCGGTGCG
CCCCCGACGACCCTTGAAAATCCGCGGGAAGGAATAGTTTTCACGCCAGGTCGTACTCAT
AACCGCAGCAGGTCTCCAAGGTGAACAGCCTCTAGTTGATAGAACAATGTAGATAAGGGA
AGTCGGCAAAATGGATCCGTAACTTCGGGATAAGGATTGGCTCTAAGGGTCGGGCTCGCT
GGGCCTTGGGGGGAACCCCTCGGAGCAGGGGGGCACTAGCCGGGCAACCGGCCGGCGCCC
CCCAGCACCGGGTGGGGGACGCCCTTGGCAGGCTTCGGCCGTCCGGCGGGCGCTTAACGA
CCAACTTAGAACTGGTACGGACAAGGGGAATCTGACTGTCTAATTAAAACATAGCATTGC
GATGGCCAGAAAGTGGTGTTGACGCAATGTGATTTCTGCCCAGTGCTCTGAATGTCAAAG
TGAAGAAATTCAACCAAGCGCGGGTAAACGGCGGGAGTAACTATGACTCTCTTAAGGTAG
CCAAATGCCTCGTCATCTAATTAGTGACGCGCATGAATGGATTAACGAGATTCCCACTGT
CCCTATCTACTATCTAGCGAAACCACAGCCAAGGGAACGGGCTTGGCAGAATCAGCGGGG
AAAGAAGACCCTGTTGAGCTTGACTCTAGTTTGACATTGTGAAAAGACATATGGGGTGTA
GAATAGGTGGGAGCTCCGGCGCCAGTGAAATACCACTACCTTTATCGTTTTTTACTTATT
CAATGAAGCGGAACTGGGCTTCACCGCCCATCTTCTGGCGTTAAGGTCCTTCGCGGGCCG
ATCCGGGTTGAAGACATTGTCAGGTGGGGAGTTTGGCTGGGGCGGCACATCTGTTAAACC
ACAACGCAGGTGTCCTAAGGGGGACTCATGGAGAACAGAAATCTCCAGTAGAACAAAAGG
GTAAAAGCTCGTTTGATTCTGATTTTCAGTGTGAATACAAACCATGAAAGTGTGGCCTAT
CGATCCTTTAGTCCCTCGAAATTTGAGGCTAGAGGTGCCAGAAAAGTTACCACAGGGATA
ACTGGCTTGTGGCAGCCAAGCGTTCATAGCGACGTTGCTTTTTGATCCTTCGATGTCGGC
TCTTCCTATCATACCGAAGCAGAATTCGGTAAGCGTTGGATTGTTCACCCACTAATAGGG
AACGTGAGCTGGGTTTAGACCGTCGTGAGACAGGTTAGTTTTACCCTACTGATGAAGGTC
GCCGCAACGGTAATTCAATTTAGTACGAGAGGAACCGTTGATTCAGATAATTGGTTTTTG
CGGCTGTCTGACCAGGCAGTGCCGCGACGCTACCATCTGCCGGATAATGGCTGAACGCCT
CTAAGTCAGAATCCGTGCCGGAACGCGGCGATGTTGCCCCGCACGTCGTAGTTGG
>rRNA_tig00000063_np1212_73003-76677_DIR- /molecule=28s_rRNA /score=3297.7
ACTTTCAACAATGGATCTCTTGGTTCCGGCATCGATGAAGAACGCAGCGAAATGCGATAA
CTAGTGTGAATTGCAGAATTCCGTGAATCATCGAGTCTTTGAACGCACATTGCGCCCCCT
GGTATTCCGGGGCATGCCTGTCCGAGCGTCATTGCTGCCCATCAAGCACGGCTTGTGTGT
TGGGTCGTCGTCCCCTCTCCGGGGGGGACGGGCCCCAAAGGCAGCGGCGGCACCGCGTCC
GATCCTCGAGCGTATGGGGCTTTGTCACCCGCTCTGTAGGCCCGGCCGGCGCTTGCCGAA
CGCAAATCAATCTTTTTCCAGGTTGACCTCGGATCAGGTAGGGATACCCGCTGAACTTAA
GCATATCAATAAGCGGAGGAAAAGAAACCAACCGGGATTGCCTCAGTAACGGCGAGTGAA
GCGGCAAGAGCTCAAATTTGAAAGCTGGCTCCTTCGGGGTCCGCATTGTAATTTGCAGAG
GATGCTTCGGGTGCGGCCCCTGTCTAAGTGCCCTGGAACGGGCCGTCAGAGAGGGTGAGA
ATCCCGTCTGGGATGGGGTGTCCGCGCCCGTGTGAAGCTCCTTCGACGAGTCGAGTTGTT
TGGGAATGCAGCTCTAAATGGGTGGTAAATTTCATCTAAAGCTAAATACTGGCCGGAGAC
CGATAGCGCACAAGTAGAGTGATCGAAAGATGAAAAGCACTTTGAAAAGAATGTACTAAA
GCACATAAAATTGTTGAGAGTGTCGCGCTTACGACCAGACTCGCCTCCAGGGTTCAGCCG
GCATTCTTGCCGGTGTACTTCCTGGGGCGGGCCAGCGTCGGTTTGGGCGGCCGGTCAAAG
GCTCCTGAATGTAGTCTCCGGGGCACCTTATAGCCGGGAGTGCAATGCGGCCAGCCTGGA
CCGAGGAACGCGCTTCGGCACGGACGCTGGCATAATGGTCGTAAACGACCCGTCTTGAAA
CACGGACCAAGGAGTCTAACATCTACGCGAGGTTTCGTGGTTCAAACCCGTACGCGCAGT
GAAAGCGAACGGAGGTGGGAGCCCTCGCGGGCGCACCATCGACCGATCCTGATGTCTTCG
GATGGATTTGAGTAAGAGCGTAAATGTGGGGACCCGAAAGATGGTGAACTATGCCTGAAT
AGGGCGAAGCCAGAGGAAACTCTGGTGGAGGCTCGCAGCGGTTCTGACGTGCAAATCGAT
CGTCAAATTTGGGTATGGGGTCGAAAGACTAATCGAACCATCTAGTAGCTGGTTCCTGCC
GAAGTTTCCCTCAGGATAGCAGTAACGCGAATTCAGTTTTATGAGGTAAAGCGAATGATT
AGAGGCATTGGGGTTGAAACAACCTTAACCTATTCTCAAACTTTAAATATGTAAGAAGCC
CTTGTTGCTTAGTTGAACGTGGGCATTAGAATGGAGCGTTATTAGTGGGCCATTTTTGGT
AAGCAGAACTGGCGATGCGGGATGAACCGAACGCGAGGTTAAGGTGCCGGAATGCACGCT
CATCAGACACCACAAAAGGTGTTAGTTCATCTAGACAGCCCGACGGTGGCCATGGAAGTC
GGAATCCGCTAAGGAGTGTGTAACAACTCACGGGCCGAATGAACTAGCCCTGAAAATGGA
TGGCGCTCAAGCGTGTTACCCATACCTCGCCGCCGGGTAGAAACGATGCCCCGGCGAGTA
GGCAGGCGTGGAGGTCCGTGACGAAGCCTTGGGAGTGATCCCGGGTCGAACGGCCTCTAG
TGCAGATCTTGGTGGTAGTAGCAAATACTCAAATGAGAACTTTGAGGACTGAAGTGGGGA
AAGGTTCCATGTGAACAGCAGTTGGACATGGGTTAGTCGATCCTAAGGCATAGGGAAGTT
CCGTTTGAAAGGCGCCCTCGTGCGCCGTGTGCCGAAAGGGAAGCCGGTTAACATTCCGGC
ACCTGGATGTGGATTCTCCACGGCAACGTAACTGAACGCGGAGACGTCGGCGGGGGTCCT
GGGAAGAGTTCTCCTTTCTTCTTGACAGCCTACCACCCTGAAATCGGTTTGTCCGGAGCT
AGGGTTCAATGGCTGGCAGAGCCCCGCACCTTTGCGGGGTCCGGTGCGCCCCCGACGACC
CTTGAAAATCCGCGGGAAGGAATAGTTTTCACGCCAGGTCGTACTCATAACCGCAGCAGG
TCTCCAAGGTGAACAGCCTCTAGTTGATAGAACAATGTAGATAAGGGAAGTCGGCAAAAT
GGATCCGTAACTTCGGGATAAGGATTGGCTCTAAGGGTCGGGCTCGCTGGGCCTTGGGGG
GAACCCCCCGGCGCAGGGGGGCACTAGCCGGGCAACCGGCCGGCGCCCCCCAGCGCCGGG
CGGGCGACGCCACTGGCAGGCTTCCGACGTCCGGCGGGCGCTTAACGACCAACTTAGAAC
TGGTACGGACAAGGGGAATCTGACTGTCTAATTAAAACATAGCATTGCGATGGCCAGAAA
GTGGTGTTGACGCAATGTGATTTCTGCCCAGTGCTCTGAATGTCAAAGTGAAGAAATTCA
ACCAAGCGCGGGTAAACGGCGGGAGTAACTATGACTCTCTTAAGGTAGCCAAATGCCTCG
TCATCTAATTAGTGACGCGCATGAATGGATTAACGAGATTCCCACTGTCCCTATCTACTA
TCTAGCGAAACCACAGCCAAGGGAACGGGCTTGGCAGAATCAGCGGGGAAAGAAGACCCT
GTTGAGCTTGACTCTAGTTTGACATTGTGAAAAGACATATGGGGTGTAGAATAGGTGGGA
GCTCCGGCGCCAGTGAAATACCACTACCTTTATCGTTTTTTTACTTATTCAATGAAGCGG
AACTGGGCTTCACCGCCCATCTTCTGGCGTTAAGGTCCTTCGCGGGCCGATCCGGGTTGA
AGACATTGTCAGGTGGGGAGTTTGGCTGGGGCGGCACATCTGTTAAACCACAACGCAGGT
GTCCTAAGGGGGACTCATGGAGAACAGAAATCTCCAGTAGAACAAAAGGGTAAAAGTCCC
CTTGATTTTGATTTTCAGTGTGAATACAAACCATGAAAGTGTGGCCTATCGATCCTTTAG
TCCCTCGAAATTTGAGGCTAGAGGTGCCAGAAAAGTTACCACAGGGATAACTGGCTTGTG
GCAGCCAAGCGTTCATAGCGACGTTGCTTTTTGATCCTTCGATGTCGGCTCTTCCTATCA
TACCGAAGCAGAATTCGGTAAGCGTTGGATTGTTCACCCACTAATAGGGAACGTGAGCTG
GGTTTAGACCGTCGTGAGACAGGTTAGTTTTACCCTACTGATGAAGGTCGCCGCAACGGT
AATTCAATTTAGTACGAGAGGAACCGTTGATTCAGATAATTGGTTTTTGCGGCTGTCTGA
CCAGGCAGTGCCGCGACGCTACCATCTGCCGGATAATGGCTGAACGCCTCTAAGTCAGAA
TCCGTGCCGGAACGCGGCGATGTTGCCCCGCACGTCGTAGTTGGATACGAATAGGCCTCC
GGGCCACGAACCTCAGCAGGATGGCGACGGCTCCCAGGGAGAAGCCCCGGGAGCTGGCTC
GCGGATTGCAATGTCACCTCGCGCGGGGATCCATCCTCTGCCACCGACTGCAGTGCCCAA
GCCGGTCGTGCACGCGGTCACATAGCCTTGTTGCTACGAGTCCCTGAGCGTCCGCCCGAC
CTTCGCTAGATTTGT
>rRNA_tig00000063_np1212_10925-14604_DIR- /molecule=28s_rRNA /score=3322.2
ACTTTCAACAATGGATCTCTTGGTTCCGGCATCGATGAAGAACGCAGCGAAATGCGATAA
CTAGTGTGAATTGCAGAATTCCGTGAATCATCGAGTCTTTGAACGCACATTGCGCCCCCT
GGTATTCCGGGGCATGCCTGTCCGAGCGTCATTGCTGCCCATCAAGCACGGCTTGTGTGT
TGGGTCGTCGTCCCCTCTCCGGGGGGGACGGGCCCCAAAGGCAGCGGCGGCACCGCGTCC
GATCCTCGAGCGTATGGGGCTTTGTCACCCGCTCTGTAGGCCCGGCCGGCGCTTGCCGAA
CGCAAATCAATCTTTTTCCAGGTTGACCTCGGATCAGGTAGGGATACCCGCTGAACTTAA
GCATATCAATAAGCGGAGGAAAAGAAACCAACCGGGATTGCCTCAGTAACGGCGAGTGAA
GCGGCAAGAGCTCAAATTTGAAAGCTGGCTCCTTCGGGGTCCGCATTGTAATTTGCAGAG
GATGCTTCGGGTGCGGCCCCTGTCTAAGTGCCCTGGAACGGGCCGTCAGAGAGGGTGAGA
ATCCCGTCTGGGATGGGGTGTCCGCGCCCGTGTGAAGCTCCTTCGACGAGTCGAGTTGTT
TGGGAATGCAGCTCTAAATGGGTGGTAAATTTCATCTAAAGCTAAATACTGGCCGGAGAC
CGATAGCGCACAAGTAGAGTGATCGAAAGATGAAAAGCACTTTGAAAAGAGAGTTAGAAA
GCACGTGAAATTGTTGAAAGGGAAGCGCTTGCGACCAGACTCGCCTCCAGGGTTCAGCCG
GCATTCGTGCCGGTGTACTTCCCTGGGGGCGGGCCAGCGTCGGTTTGGGCGGCCGGTCAA
AGGCCACCGGAATCTCGTGCCCTCCGGGGCACCTTATAGGGAGTGCAATGCGGCCAGCCT
GGACCGAGGAACGCGCTTCGGCACGGACGCTGGCATAATGGTCGTAAACGACCCGTCTTG
AAACACGGACCAAGGAGTCTAACATCTACGCGAGTGTTCGGGTGTCAAACCCGTACGCGC
AGTGAAAGCGAACGGAGGTGGGAGCCCCCTCGGGGGGCGCACCATCGACCGATCCTGATG
TCTTCGGATGGATTTGAGTAAGAGCGTAAATGTGGGGACCCGAAAGATGGTGAACTATGC
CTGAATAGGGCGAAGCCAGAGGAAACTCTGGTGGAGGCTCGCAGCGGTTCTGACGTGCAA
ATCGATCGTCAAATTTGGGTAGAGGGGCGAAAGACTAATCGAACCATCTAGTAGCTGGTT
CCTGCCGAAGTTTCCCTCAGGATAGCAGTAACGCGAATTCAGTTTTATGAGGTAAAGCGA
ATGATTAGAGGCATTGGGGTTGAAACAACCTTAACCTATTCTCAAACTTTAAATATGTAA
GAAGCCCTTGTTGCTTAGTTGAACGTGGGCATTAGAATGGAGCGTTATTAGTGGGCCATT
TTTGGTAAGCAGAACTGGCGATGCGGGATGAACCGAACGCGAGGTTAAGGTGCCGGAATG
CACGCTCATCAGACACCACAAAAGGTGTTAGTTCATCTAGACAGCCCGACGGTGGCCATG
GAAGTCGGAATCCGCTAAGGAGTGTAACAACTCACGGGCCGAATGAACTAGCCCTGAAAA
TGGATGGCGCTCAAGCGTGTTACCCATACCTCGCCGCCGGGGTAGAAACGATGCCCCGGC
GAGTAGGCAGGCGTGGAGGTCCGTGACGAAGCCTTGGGAGTGATCCCGGGTCGAACGGCC
TCTAGTGCAGATCTTGGTGGTAGTAGCAAATACTCAAATGAGAACTTTGAGGACTGAAGT
GGGGAAAGGTTCCATGTGAACAGCAGTTGGACATGGGTTAGTCGATCCTAAGGCATAGGG
AAGTTCCGTTTGAAAGGCGCCCTCGTGCGCCGTGTGCCGAAAGGGAAGCCGGTTAACATT
CCGGCACCTGGATGTGGATTCTCCACGGCAACGTAACTGAACGCGGAGACGTCGGCGGGG
GTCCTGGGAAGAGTTCTCTTTTCTTCTTGACAGCCTACCACCCTGAAATCGGTTTGTCCG
GAGCTAGGGTTCAATGGCTGGCAGAGCCCCGCACCTTTGCGGGGTCCGGTGCGCCCCCGA
CGACCCTTGAAAATCCGCGGGAAGGAATAGTTTTCACGCCAGGTCGTACTCATAACCGCA
GCAGGTCTCCAAGGTGAACAGCCTCTAGTTGATAGAACAATGTAGATAAGGGAAGTCGGC
AAAATGGATCCGTAACTTCGGGATAAGGATTGGCTCTAAGGGTCGGGCTCGCTGGGCCTT
GGGGGGAAGCCCTCGGAGCAGGGGGGCACTAGCCGGGCAACCGGCCGGCGCCCCCCAGCG
CCGGGTGGGGGAGGCCCTTGGCAGGGTTCGGCCGTCCGGCGGGCGCTTAACGACCAACTT
AGAACTGGTACGGACAAGGGGAATCTGACTGTCTAATTAAAACATAGCATTGCGATGGCC
AGAAAGTGGTGTTGACGCAATGTGATTTCTGCCCAGTGCTCTGAATGTCAAAGTGAAGAA
ATTCAACCAAGCGCGGGTAAACGGCGGGAGTAACTATGACTCTCTTAAGGTAGCCAAATG
CCTCGTCATCTAATTAGTGACGCGCATGAATGGATTAACGAGATTCCCACTGTCCCTATC
TACTATCTAGCGAAACCACAGCCAAGGGAACGGGCTTGGCAGAATCAGCGGGGAAAGAAG
ACCCTGTTGAGCTTGACTCTAGTTTGACATTGTGAAAAGACATATGGGGTGTAGAATAGG
TGGGAGCTCCGGCGCCAGTGAAATACCACTACCTTTATCGTTTTTTTACTTATTCAATGA
AGCGGAACTGGGCTTCACCGCCCATCTTCTGGCGTTAAGGTCCTTCGCGGGCCGATCCGG
GTTGAAGACATTGTCAGGTGGGGAGTTTGGCTGGGGCGGCACATCTGTTAAACCACAACG
CAGGTGTCCTAAGGGGGACTCATGGAGAACAGAAATCTCCAGTAGAACAAAAGGGTAAAA
GTCCCCTTGATTTTGATTTTCAGTGTGAATACAAACCATGAAAGTGTGGCCTATCGATCC
TTTAGTCCCTCGAAATTTGAGGCTAGAGGTGCCAGAAAAGTTACCACAGGGATAACTGGC
TTGTGGCAGCCAAGCGTTCATAGCGACGTTGCTTTTTGATCCTTCGATGTCGGCTCTTCC
TATCATACCGAAGCAGAATTCGGTAAGCGTTGGATTGTTCACCCACTAATAGGGAACGTG
AGCTGGGTTTAGACCGTCGTGAGACAGGTTAGTTTTACCCTACTGATGAAGGTCGCCGCA
ACGGTAATTCAATTTAGTACGAGAGGAACCGTTGATTCAGATAATTGGTTTTTGCGGCTG
TCTGACCAGGCAGTGCCGCGACGCTACCATCTGCCGGATAATGGCTGAACGCCTCTAAGT
CAGAATCCGTGCCGGAACGCGGCGATGTTGCCCCGCACGTCGTAGTTGGATACGAATAGG
CCTCCGGGCCACGAACCTCAGCAGGCTGGCGACGGCTCCCCGGGAGAAGCCCCGGGGAGC
TGGCTGGCGGATTGCAATGTCACCTCGCGCGGGATGAATCCTCTGCATACGACTGAAGTG
ACCAAGCGGGTCGCGTAAGCGGTCAAGTAGCCTTGCTGCTACGAGTCGCTGAGCGTCAGC
CCGCCCTTGGCTAGATTTGT
>rRNA_tig00000063_np1212_18914-22383_DIR- /molecule=28s_rRNA /score=3295.4
ACTTTCAACAATGGATCTCTTGGTTCCGGCATCGATGAAGAACGCAGCGAAATGCGATAA
CTAGTGTGAATTGCAGAATTCCGTGAATCATCGAGTCTTTGAACGCACATTGCGCCCCCT
GGTATTCCGGGGGGCATGCCTGTCCGAGCGTCATTGCTGCCCATCAAGCACGGCTTGTGT
GTTGGGTCGTCGTCCCCTCTCCGGGGGGGACGGGCCCCAAAGGCAGCCGCGGCACCGCGT
CCGATCCTCGAGCGTATGGGGCTTTGTCACCCGCTCTGTAGGCCCGGCCGGCGCTTGCCG
AACGCAAATCAATCTTTTTCCAGGTTGACCTCGGATCAGGTAGGGATACCCGCTGAACTT
AAGCATATCAATAAGCGGAGGAAAAGAAACCAACCGGGATTGCCTCAGTAACGGCGAGTG
AAGCGGCAAGAGCTCAAATTTGAAAGCTGGCTCCTTCGGGGTCCGCATTGTAATTTGCAG
AGGATGCTTCGGGTGCGGCCCCTGTCTAAGTGCCCTGGAACGGGCCGTCAGAGAGGTGAG
AATCCCGTCTGGGATGGGGTGTCCGCGCCCGTGTGAAGCTCCTTCGACGAGTCGAGTTGT
TTGGGAATGCAGCTCTAAATGGGTGGTAAATTTCATCTAAAGCTAAATACTGGCCGGAGA
CCGATAGCGCACAAGTAGAGTGATCGAAAGATGAAAAGCACTTTGAAAAGAGAGTTAAAA
GCACGTGAAATTGTTGAAAGGGAAGCGCTTGCGACCAGACTCGCCTCAGGGTTCAGCCGG
TATTCGTGCCGGTGCACTCTCCTGGGGGCGGGCCAGCGTCGGTTTGGGCGGCCGGTCAAA
GGCTCCCGGAATGTAGTGCCCTCCGGGGCACCTTATAGCCGGGAGTGCAATGCGGCCAGC
CTGGACCGAGGAACGCGCTTCGGCACGGACGCTGGCATAATGGTCGTAAACGACCCGTCT
TGAAACACGGACCAAGGAGTCTAACATCTACGCGAGTGTTCGGGTGTCAAACCCGTACGC
GCAGTGAAAGCGAACGGAGGTGGGAGCCCCCTCGTGGGGCGCACCATCGACCGATCCTGA
TGTCTTCGGATGGATTTGAGTAAGAGCGTAAATGTGGGGACCCGAAAGATGGTGAACTAT
GCCTGAATAGGGCGAAGCCAGAGGAAACTCTGGTGGAGGCTCGCAGCCGTTCTGACGTGC
AAATCGATCGTCAAATTTGGGTATAGGGGCGAAAGACTAATCGAACCATCTAGTAGCTGG
TTCCTGCCGAAGTTTCCCTCAGGATAGCAGTAACGCGAATTCAGTTTTATGAGGTAAAGC
GAATGATTAGAGGCATTGGGGTTGAAACAACCTTAACCTATTCTCAAACTTTAAATATGT
AAGAAGCCCTTGTTGCTTAGTTGAACGTGGGCATTAGAATGGAGCGTTATTAGTGGGCCA
TTTTTGGTAAGCAGAACTGGCGATGCGGGATGAACCGAACGCGAGGTTAAGGTGCCGGAA
TGCACGCTCATCAGACACCACAAAAGGTGTTAGTTCATCTAGACAGCCCGACGGTGGCCA
TGGAAGTCGGAATCCGCTAAGGAGTGTGTAACAACTCACGGGCCGAATGAACTAGCCCTG
AAAATGGATGGCGCTCAAGCGTGTTACCCATACCTCGCCGCCGGGGTAGAAACGATGCCC
CGGCGAGTAGGCAGGCGTGGAGGTCCGTGACGAAGCCTTGGGAGTGATCCCGGGTCGAAC
GGCCTCTAGTGCAGATCTTGGTGGTAGTAGCAAATACTCAAATGAGAACTTTGAGGACTG
AAGTGGGGAAAGGTTCCATGTGAACAGCAGTTGGACATGGGTTAGTCGATCCTAAGGCAT
AGGGAAGTTCCGTTTGAAAGGCGCCCTCGTGCGCCGTGTGCCGAAAGGAAGCCGGTTAAC
ATTCCGGCACCTGGATGTGGATTCTCCACGGCAACGTAACTGAACGCGGAGACGTCGGCG
GGGGTCCTGGGAAGAGTTCTCTTTTCTTCTTGACAGCCTACCACCCTGAAATCGGTTTGT
CCGGAGCTAGGGTTCAATGGCTGGCAGAGCCCCGCACCTTTGCGGGGTCCGGTGCGCCCC
CGACGACCCTTGAAAATCCGCGGGAAGGAATAGTTTTCACGCCAGGTCGTACTCATAACC
GCAGCAGGTCTCCAAGGTGAACAGCCTCTAGTTGATAGAACAATGTAGATAAGGGAAGTC
GGCAAAATGGATCCGTAACTTCGGGATAAGGATTGGCTCTAAGGGTCGGGCTCGCTGGGC
CTTGGGGGGAACCCCTCGGAGCAGGGGGGCACTAGCCGGGCAACCGGCCGGCGCCCCCCA
GCACCGGGTGGGGGACGCCCTTGGCAGGCTTCGGCCGTCCGGCGGGCGCTTAACGACCAA
CTTAGAACTGGTACGGACAAGGGGAATCTGACTGTCTAATTAAAACATAGCATTGCGATG
GCCAGAAAGTGGTGTTGACGCAATGTGATTTCTGCCCAGTGCTCTGAATGTCAAAGTGAA
GAAATTCAACCAAGCGCGGGTAAACGGCGGGAGTAACTATGACTCTCTTAAGGTAGCCAA
ATGCCTCGTCATCTAATTAGTGACGCGCATGAATGGATTAACGAGATTCCCACTGTCCCT
ATCTACTATCTAGCGAAACCACAGCCAAGGGAACGGGCTTGGCAGAATCAGCGGGAAAGA
AGACCCTGTTGAGCTTGACTCTAGTTTGACATTGTGAAAAGACATATGGGGTGTAGAATA
GGTGGGAGCTCCGGCGCCAGTGAAATACCACTACCTTTATCGTTTTTTACTTATTCAATG
AAGCGGAACTGGGCTTCACCGCCCATCTTCTGGCGTTAAGGTCCTTCGCGGGCCGATCCG
GGTTGAAGACATTGTCAGGTGGGGAGTTTGGCTGGGGCGGCACATCTGTTAAACCACAAC
GCAGGTGTCCTAAGGGGGACTCATGGAGAACAGAAATCTCCAGTAGAACAAAAGGGTAAA
AGCTCGTTTGATTCTGATTTTCAGTGTGAATACAAACCATGAAAGTGTGGCCTATCGATC
CTTTAGTCCCTCGAAATTTGAGGCTAGAGGTGCCAGAAAAGTTACCACAGGGATAACTGG
CTTGTGGCAGCCAAGCGTTCATAGCGACGTTGCTTTTTGATCCTTCGATGTCGGCTCTTC
CTATCATACCGAAGCAGAATTCGGTAAGCGTTGGATTGTTCACCCACTAATAGGGAACGT
GAGCTGGGTTTAGACCGTCGTGAGACAGGTTAGTTTTACCCTACTGATGAAGGTCGCCGC
AACGGTAATTCAATTTAGTACGAGAGGAACCGTTGATTCAGATAATTGGTTTTTGCGGCT
GTCTGACCAGGCAGTGCCGCGACGCTACCATCTGCCGGATAATGGCTGAACGCCTCTAAG
TCAGAATCCGTGCCGGAACGCGGCGATGTTGCCCCGCACGTCGTAGTTGG
>rRNA_tig00000063_np1212_3171-6845_DIR- /molecule=28s_rRNA /score=3299.6
ACTTTCAACAATGGATCTCTTGGTTCCGGCATCGATGAAGAACGCAGCGAAATGCGATAA
CTAGTGTGAATTGCAGAATTCCGTGAATCATCGAGTCTTTGAACGCACATTGCGCCCCCT
GGTATTCCGGGGCATGCCTGTCCGAGCGTCATTGCTGCCCATCAAGCACGGCTTGTGTGT
TGGGTCGTCGTCCCCTCTCCGGGGGGGACGGGCCCCAAAGGCAGCGGCGGCACCGCGTCC
GATCCTCGAGCGTATGGGGCTTTGTCACCCGCTCTGTAGGCCCGGCCGGCGCTTGCCGAA
CGCAAATCAATCTTTTTCCAGGTTGACCTCGGATCAGGTAGGGATACCCGCTGAACTTAA
GCATATCAATAAGCGGAGGAAAAGAAACCAACCGGGATTGCCTCAGTAACGGCGAGTGAA
GCGGCAAGAGCTCAAATTTGAAAGCTGGCTCCTTCGGGGTCCGCATTGTAATTTGCAGAG
GATGCTTCGGGTGCGGCCCCTGTCTAAGTGCCCTGGAACGGGCCGTCAGAGAGGGTGAGA
ATCCCGTCTGGGATGGGGTGTCCGCGCCCGTGTGAAGCTCCTTCGACGAGTCGAGTTGTT
TGGGAATGCAGCTCTAAATGGGTGGTAAATTTCATCTAAAGCTAAATACTGGCCGGAGAC
CGATAGCGCACAAGTAGAGTGATCGAAAGATGAAAAGCACTTTGAAAAGAGAGTTAAAAA
GCACGTGAAATTGTTGAAAGGGAAGCGCTTGCGACCAGACTCGCCTCCAGGGTTCAGCCG
GCATTCGTGCCGGTGTACTTCCCTGGGGGCGGGCCAGCGTCGGTTTGGGCGGCCGGTCAA
AGGCTCCCGAATGTAGCCCTCCGGGGCACCTTATAGCCGGGAGTGCAATGCGGCCAGCCT
GGACCGAGGAACGCGCTTCGGCACGGACGCTGGCATAATGGTCGTAAACGACCCGTCTTG
AAACACGGACCAAGGAGTCTAACATCTACGCGAGTGTTCGGGTGTCAAACCCGTACGCGC
AGTGAAAGCGAACGGAGGTGGGAGCCCCCTCGTGCGGCGCACCATCGACCGATCCTGATG
TCTTCGGATGGATTTGAGTAAGAGCGTAAATGTGGGGACCCGAAAGATGGTGAACTATGC
CTGAATAGGGCGAAGCCAGAGGAAACTCTGGTGGAGGCTCGCAGCGGTTCTGACGTGCAA
ATCGATCGTCAAATTTGGGTATAGGGGCGAAAGACTAATCGAACCATCTAGTAGCTGGTT
CCTGCCGAAGTTTCCCTCAGGATAGCAGTAACGCGAATTCAGTTTTATGAGGTAAAGCGA
ATGATTAGAGGCATTGGGGTTGAAACAACCTTAACCTATTCTCAAACTTTAAATATGTAA
GAAGCCCTTGTTGCTTAGTTGAACGTGGGCATTAGAATGGAGCGTTATTAGTGGGCCATT
TTTGGTAAGCAGAACTGGCGATGCGGGATGAACCGAACGCGAGGTTAAGGTGCCGGAATG
CACGCTCATCAGACACCACAAAAGGTGTTAGTTCATCTAGACAGCCCGACGGTGGCCATG
GAAGTCGGAATCCGCTAAGGAGTGTGTAACAACTCACGGGCCGAATGAACTAGCCCTGAA
AATGGATGGCGCTCAAGCGTGTTACCCATACCTCGCCGCCGGGGTAGAAACGATGCCCCG
GCGAGTAGGCAGGCGTGGAGGTCCGTGACGAAGCCTTGGGAGTGATCCCGGGTCGAACGG
CCTCTAGTGCAGATCTTGGTGGTAGTAGCAAATACTCAAATGAGAACTTTGAGGACTGAA
GTGGGGAAAGGTTCCATGTGAACAGCAGTTGGACATGGGTTAGTCGATCCTAAGGCATAG
GGGAGTTCCGTTTGAAAGGCGCCCTCGTGCGCCGTGTGCCGAAAGGGAAGCCGGTTAACA
TTCCGGCACCTGGATGTGGATTCTCCACGGCAACGTAACTGAACGCGGAGACGTCGGCGG
GGGTCCTGGGAAGAGTTCTCTTTTCTTCTTGACAGCCTACCACCCTGAAATCGGTTTGTC
CGGAGCTAGGGTTCAATGGCTGGCAGAGCACCTTTGCGGGGTCCGGTGCGCCCCCGACGA
CCCTTGAAAATCCGCGGGAAGGAATAGTTTTCACGCCAGGTCGTACTCATAACCGCAGCA
GGTCTCCAAGGTGAACAGCCTCTAGTTGATAGAACAATGTAGATAAGGGAAGTCGGCAAA
ATGGATCCGTAACTTCGGGATAAGGATTGGCTCTAAGGGTCGGGCTCGCGGGGCCTTGGG
GGGAACCCCTCGGAGCAGGGGGGCACTAGCCGGGCAACCGGCCGGCGCCCCCCAGCACCG
GGTGGGGGACGCCCTTGGCAGGCTTCGGCCGTCCGGCGGGCGCTTAACGACCAACTTAGA
ACTGGTACGGACAAGGGGAATCTGACTGTCTAATTAAAACATAGCATTGCGATGGCCAGA
AAGTGGTGTTGACGCAATGTGATTTCTGCCCAGTGCTCTGAATGTCAAAGTGAAGAAATT
CAACCAAGCGCGGGTAAACGGCGGGAGTAACTATGACTCTCTTAAGGTAGCCAAATGCCT
CGTCATCTAATTAGTGACGCGCATGAATGGATTAACGAGATTCCCACTGTCCCTATCTAC
TATCTAGCGAAACCACAGCCAAGGGAACGGGCTTGGCAGAATCAGCGCGCCAAGAAGACA
CTGTTGAGCTTGACTCTAGTTTGACATTGTGAAAAGACATATGGGGTGTAGAATAGGTGG
GAGCTCCGGCGCCAGTGAAATACCACTACCTTTATCGTTTTTTACTTATTCAATGAAGCG
GAACTGGGCTTCACCGCCCATCTTCTGGCGTTAAGGTCCTTCGCGGGCCGATCCGGGTTG
AAGACATTGTCAGGTGGGGAGTTTGGCTGGGGCGGCACATCTGTTAAACCACAACGCAGG
TGTCCTAAGGGGGACTCATGGAGAACAGAAATCTCCAGTAGAACAAAGGGTAAAAGTCCC
TTGATTTTGATTTTCAGTGTGAATACAAACCATGAAAGTGTGGCCTATCGATCCTTTAGT
CCCTCGAAATTTGAGGCTAGAGGTGCCAGAAAAGTTACCACAGGGATAACTGGCTTGTGG
CAGCCAAGCGTTCATAGCGACGTTGCTTTTTGATCCTTCGATGTCGGCTCTTCCTATCAT
ACCGAAGCAGAATTCGGTAAGCGTTGGATTGTTCACCCACTAATAGGGAACGTGAGCTGG
GTTTAGACCGTCGTGAGACAGGTTAGTTTTACCCTACTGATGAAGGTCGCCGCAACGGTA
ATTCAATTTAGTACGAGAGGAACCGTTGATTCAGATAATTGGTTTTTGCGGCTGTCTGAC
CAGGCAGTGCCGCGACGCTACCATCTGCCGGATAATGGCTGAACGCCTCTAAGTCAGAAT
CCGTGCCGGAACGCGGCGATGTTGCCCCGCACGTCGTAGTTGGATACGAATAGGCCTCCG
GGCCACGAACCTCAGCAGGCTGGCGACGGCTCCCCGGGAGAAGCCCCTGGGAGCTGGCTG
GCGGATTGCAATGTCACCTCGCGCGGGGATGAATCCTCTGCATACGACTGAAGTGACCAA
GCGGGTCGTGTAAGCGGTCAAGTAGCCTTGTTGCTACGAGTCGCTGAGCGTCAGCCCGAC
CTTGGCTAGATTTGT
>rRNA_tig00000063_np1212_61385-63177_DIR- /molecule=18s_rRNA /score=1462.4
ATCTGGTTGATTCTGCCAGTAGTCATATGCTTGTCTCAAAGATTAAGCCATGCATGTCTA
AGTATAAGCACTTTATACTGTGAAACTGCGAATGGCTCATTAAATCAGTTATCGTTTATT
TGATAGTACCTTACTACATGGATACCTGTGGTAATTCTAGAGCTAATACATGCTAAAAAC
CTCGACTTCGGAAGGGGTGTATTTATTAGATAAAAAACCAATGCCCTTCGGGGCTCCTTG
GTGATTCATAATAACTTAACGAATCGCATGGCCTTGCGCCGGCGATGGTTCATTCAAATT
TCTGCCCTATCAACTTTCGATGGTAGGATAGTGGCCTACCATGGTGGCAACGGGTAACGG
GGAATTAGGGTTCGATTCCGGAGAGGGAGCCTGAGAAACGGCTACCACATCCAAGGAAGG
CAGCAGGCGCGCAAATTACCCAATCCCGACACGGGGAGGTAGTGACAATAAATACTGATA
CGGGCTCTTTTGGGTCTCGTAATTGGAATGAGTACAATCTAAATCCCTTTAACGAGGAAC
AATTGAGGGCAAGTCTGGTGCCAGCAGCCGCGGTAATTCCAGCCCAATAGCGTATATTAA
AGTTGTTGCAGTTAAAAGCTCGTAGTTGAACCTTGGTCTGGCTGGCCGGTCCGCCTCACC
GCGAGTACTGGTCCGGCTGGACCTTTCCTTCTGGGGAACCTCATGGCCTTCACTGGCTGT
GGGGGGAACCAGGACTTTTACTGTGAAAAAATTAGAGTGTTCAAAGCAGGCCTTTGCTCG
AATACATTAGCATGGAATAATAGAATAGGACGTGCGGTTCTATTTTGTTGGTTTCTAGGA
CCGCCGTAATGATTAATAGGGATAGTCGGGGGCGTCAGTATTCAGCTGTCAGAGGTGAAA
TTCTTGGATTTGCTGAAGACTAACTACTGCGAAAGCATTGGCCAAGGATGTTTTCATTAA
TCAAGAACGAAAGTTGGGGGCTCGAAGACGATCAGATACCGTCCTAGTCTCAACCATAAA
CGATGCCGACCAGGGATCGGGCGGTGTTTCTATGATGACCCGCTCGGCACCTTACGAGAA
ATCAAAGTTTTTGGGTTCTGGGGGGAGTATGGTCGCAAGGCTGAAACTTAAAGAAATTGA
CGGAAGGGCACCACAAGGCGTGGAGCCTGCGGCTTAATTTGACTCAACACGGGGAAACTC
ACCAGGTCCAGACAAAATAAGGATTGACAGATTGAGAGCTCTTTCTTGATTCTATGGGTG
GTGGTGCATGGCCGTTCTGAGTGGGTGGAGCGATTTGTCTGCTTAATTCCGATAACGAAC
GAGACCTCGGCCCTTAAATAGCCCGGTCCGCGTCTGCGGGCCGCTGCCCTCTTAGCCGGA
CTATCGGCTCAAGCCGATGGAAGTGCGCGGCAATAACAGGTCTGTGATGCCCTTAGATGT
TCTGGGCCGCACGCGCGCTACACTGACAGGGCCAGCGAGTACATCACCTTGGCCGAGAGG
TCCGGGTAATCTTGTTAAACCCTGTCGTGCTGGGGATAGAGCATTGCAATTATTGCTCTT
CAACGAGGAATGCCTAGTAGGCACGAGTCATCAGCTCGTGCCGATTACGTCCCTGCCCTT
TGTACACACCGCCCGTCGCTACTACCGATTGAATGGCTCGGTGAGGCCTTCGGACTGGCC
CAGGAGGGTTGGCAACGACCCGCCAGGGCCGGAAAGTTGGTCAAACCCGGTCATTTAGAG
GAAGTAAAAGTCGTAACAAGGTTTCCGTAGGTGAACCTGCGGAAGGATCATTA
>rRNA_tig00000063_np1212_7027-8814_DIR- /molecule=18s_rRNA /score=1503.0
ATCTGGTTGATTCTGCCAGTAGTCATATGCTTGTCTCAAAGATTAAGCCATGCATGTCTA
AGTATAAGCACTTTATACTGTGAAACTGCGAATGGCTCATTAAATCAGTTATCGTTTATT
TGATAGTACCTTACTACATGGATACCTGTGGTAATTCTAGAGCTAATACATGCTAAAAAC
CTCGACTTCGGAAGGTGTATTTATTAGATAAAAAACCAATGCCCTTCGGGGCTCCTTGGT
GATTCATAATAACTTAACGAATCGCATGGCCTTGCGCCGGCGATGGTTCATTCAAATTTC
TGCCCTATCAACTTTCGATGGTAGGATAGTGGCCTACCATGGTGGCAACGGGTAACGGGG
AATTAGGGTTCGATTCCGGAGAGGGAGCCTGAGAAACGGCTACCACATCCAAGGAAGGCA
GCAGGCGCGCAAATTACCCAATCCCGACACGGGGAGGTAGTGACAATAAATACTGATACG
GGACTCTATTGAGGCCCCGTAATTGGAATGGGTACAATCTAAACCCTTTAACGAGTATCC
ATTGGAGGGCAAGTCTGGTGCCAGCAGCCGCGGTAATTCCAGCTCCAATAGCGTATATTA
AAGTTGTTGTGGTTAAAAAGCTCGTAGTTGAACCTTGGGCCTGGCTGGCCGGTCCGCCTC
ACCGCGTGTACTGGTCCGGCCGGGCCTTTCCTTCTGGGGAACCTCATGGCCTTCACTGGC
TGTGGGGAACCAGGACTTTACTGTGAAAAATTAGAGTGTTCAAAGCAGGCCTTTGCTCGA
ATACATTAGCATGGAATAATAGAATAGGACGTGCGGTTCTGTTGTGGTGGTTTCTAGGAC
CGCCGTAATAATTAATAGGATAGTCGGGGCGTCAGTATTCAGCTGTCAGAGGTGAAATTC
TTGGATTTGCTGAAGACTAACTACTGCGAAAGCATTCGCCAAGGATGTTTTCATTAATCA
GGGAACGAAAGTTAGGGGATCGAAGACGATCAGATACCGTCGTAGTCTTAACCATAAACT
ATGCCGACTAGGATCGGGCGGTGTTTCTATGATGACCCGCTCGGCACCTTACGAGAAATC
AAAGTTTTTGGGTTCTGGGGGGAGTATGGTCGCAAGGCTGAAACTTAAAGAAATTGACGG
AAGGGCACCACAAGGCGTGGAGCCTGCGGCTTAATTTGACTCAACACGGGGAAACTCACC
AGGTCCAGACAAAATAAGGATTGACAGATTGAGAGCTCTTTCTTGATTCAGTGGATGGTG
GTGCATGGCCGTTCTTAGTTGGTGGAGTGATTTGTCTGCTTAATTGCGATAACGAACGAG
ACCTCGGCCCTTAAATAGCCCGGTCCGCGTTTGCGGGCCGCTGGCTTCTTAGGGGGACTA
TCGGCTCAAGCCGATGGAAGTGCGCGGCAATAACAGGTCTGTGATGCCCTTAGATGTTCT
GGGCCGCACGCGCGCTACACTGACAGGGCCAGCGAGTACATCACCTTGGCCGAGAGGTCC
GGGTAATCTTGTTAAACCCTGTCGTGCTGGGGATAGAGCATTGCAATTATTGCTCTTCAA
CGAGGAATGCCTAGTAGGCACGAGTCATCAGCTCGTGCCGATTACGTCCCTGCCCTTTGT
ACACACCGCCCGTCGCTACTACCGATTGAATGGCTCGGTGAGGCCTTCGGACTGGCCCAG
GAGGGTTGGCAACGACCCAAGGGCCGGAAAGTTGGTCAAACCCGGTCATTTAGAGGAAGT
AAAAGTCGTAACAAGGTTTCCGTAGGTGAACCTGCGGAAGGATCATTA
>rRNA_tig00000063_np1212_45848-47641_DIR- /molecule=18s_rRNA /score=1499.4
ATCTGGTTGATTCTGCCAGTAGTCATATGCTTGTCTCAAAGATTAAGCCATGCATGTCTA
AGTATAAGCACTTTATACTGTGAAACTGCGAATGGCTCATTAAATCAGTTATCGTTTATT
TGATAGTACCTTACTACATGGATACCTGTGGTAATTCTAGAGCTAATACATGCTAAAAAC
CTCGACTTCGGAAGGGGTGTATTTATTAGATAAAAACCCAATGCCCTTCGGGGCTCCTTG
GTGATTCATAATAACTTAACGAATCGCATGGCCTTGCGCCGGCGATGGTTCATTCAAATT
TCTGCCCTATCAACTTTCGATGGTAGGATAGTGGCCTACCATGGTGGCAACGGGTAACGG
GGAATTAGGGTTCGATTCCGGAGAGTGAGCCTGAGAAACGGCTACCACATCCAAGGAAGG
CAGCAGGCGCGCAAATTACCCAATCCCGACACGGGGAGGTAGTGACAATAAATACTGATA
CGGGGCTCTTTTGGGTCTCGTAATTGGAATGAGTACAATCTAAATCCCTTAACGAGGAAC
AATTGGAGGGCAAGTCTGGTGCCAGCAGCCGCGGTAATTCCAGCTCCAATAGCGTATATT
AAAGTTGTTGCAGTTAAAAAGCTCGTAGTTGAACCTTGGGTCTGGCTGGCCGGTCCGCCT
CACCGCGAGTACTGGTCCGGCTGGACCTTTCCTTCTGGGGAACCTCATGGCCTTCACTGG
CTGTGGGGGGAACCAGGACTTTTACTGTGAAAAAATTAGAGTGTTCAAAGCAGGCCTTTG
CTCGAATACATTAGCATGGAATAATAGAATAGGACGTGCGGTTCTATTTTGTTGGTTTCT
AGGACCGCCGTAATGATTAATAGGGATAGTCGGGGGCGTCAGTATTCAGCTGTCAGAGGT
GAAATTCTTGGATTTGCTGAAGACTAACTACTGCGAAAGCATTCGCCAAGGATGTTTTCA
TTAATCAGGGAACGAAAGTTAGGGGATCGAAGACGATCAGATACCGTCGTAGTCTTAACC
ATAAACTATGCCGACTAGGGATCGGGCGGTGTTTCTATGATGACCCGCTCGGCACCTTAC
GAGAAATCAAAGTTTTTGGGTTCTGGGGGGAGTATGGTCGCAAGGCTGAAACTTAAAGAA
ATTGACGGAAGGGCACCACAAGGCGTGGAGCCTGCGGCTTAATTTGACTCAACACGGGGA
AACTCACCAGGTCCAGACAAAATAAGGATTGACAGATTGAGAGCTCTTTCTTGATCTTTT
GGATGGTGGTGCATGGCCGTTCTTAGTTGGTGGAGTGATTTGTCTGCTTAATTGCGATAA
CGAACGAGACCTCGGCCCTTAAATAGCCCGGTCCGCGTTTGCGGGCCGCTGGCTTCTTAG
GGGGACTATCGGCTCAAGCCGATGGAAGTGCGCGGCAATAACAGGTCTGTGATGCCCTTA
GATGTTCTGGGCCGCACGCGCTACACTGACAGGGCCAGCGAGTACATCACCTTGGCCGAG
AGGTCCGGGTAATCTTGTTAAACCCTGTCGTGCTGGGGATAGAGCATTGCAATTATTGCT
CTTCAACGAGGAATGCCTAGTAGGCACGAGTCATCAGCTCGTGCCGATTACGTCCCTGCC
CTTTGTACACACCGCCCGTCGCTACTACCGATTGAATGGCTCGGTGAGGCCTTCGGACTG
GCCCAGGAGGGTTGGCAACGACCCCAGGGCCGGAAAGTTGGTCAAACCCGGTCATTTAGA
GGAAGTAAAAGTCGTAACAAGGTTTCCGTAGGTGAACCTGCGGAAGGATCATTA
>rRNA_tig00000063_np1212_69109-70888_DIR- /molecule=18s_rRNA /score=1479.1
ATCTGGTTGATTCTGCCAGTAGTCATATGCTTGTCTCAAAGATTAAGCCATGCATGTCTA
AGTATAAGCACTTTATACTGTGAAACTGCGAATGGCTCATTAAATCAGTTATCGTTTATT
TGATAGTACCTTACTACATGGATACCTGTGGTAATTCTAGAGCTAATACATGCTAAAAAC
CTCGACTTCGGAAGGTGTATTTATTAGATAAAACCAAGGGCTCCTTGGTGATTCATAATA
ACTTAACGAATCGCATGGCCTTGCGCCGGCGATGGTTCATTCAAATTTCTGCCCTATCAA
CTTTCGATGGTAGGATAGTGGCCTACCATGGTGGCAACGGGTAACGGGGAATTAGGGTTC
GATTCCGGAGAGGGAGCCTGAGAAACGGCTACCACATCCAAGGAAGGCAGCAGGCGCGCA
AATTACCCAATCCCGACACGGGGAGGTAGTGACAATAAATACTGATACGGGCTCTTTTGG
GTCTCGTAATTGGAATGAGTACAATCTAAATCCCTTTAACGAGGAACAATTGAGGGCAAG
TCTGGTGCCAACAGCCGCGGTAATTCCAGCTCCAGTTGCGTGTATTAAGGTTGTGGCGGT
TAAAAGGCTCGTAGTTGAACGTTGGTCTGGCTGGCCGGTCCGCCTCACCGCGAGTACTGG
TCCGGCTGGACCTTTCCTTCTGGGGAACCTCATGGCCTTCACTGGCTGTGGGGGGAACCA
GGACTTTTACTGTGAAAAAATTAGAGTGTTCAAAGCAGGCCTTTGCTCGAATACATTAGC
ATGGAATAATAGAATAGGACGTGCGGTTCTATTTTGTTGGTTTCTAGGACCGCCGTAATG
ATTAATAGGGATAGTCGGGGGCGTCAGTATTCAGCTGTCAGAGGTGAAATTCTTGGATTT
ATGAAAGACGAACAACTGCGAAAGCATTTGCCAAGGATGTTTTCATTAATCAAGAACGAA
AGTTGGGGGCTCGAAGACGATCAGATACCGTCCTAGTCTCAACCATAAACGATGCCGACC
AGGGATCGGGCGGTGTTTCTATGATGACCCGCTCGGCACCTTACGAGAAATCAAAGTTTT
TGGGTTCTGGGGGGAGTATGGTCGCAAGGCTGAAACTTAAAGAAATTGACGGAAGGGCAC
CACAAGGCGTGGAGCCTGCGGCTTAATTTGACTCAACACGGGGAAACTCACCAGGTCCAG
ACAAAATAAGGATTGACAGATTGAGAGCTCTTTCTTGATTCTATGGGTGGTGGTGCATGG
CCGTTCTTAGTTGGTGGAGCGATTTGTCTGGTTAATTCCGTTAACGAACGAGACCTCAGC
CCTTAAATAGCCCGGTCCGCGTTTGCGCGCCGCCGGCTTCTTAGGGGCACTATCGGCTCC
GGCCGATGGAAGTGCGCGGCAATAACAGGTCTGTGATGCCCTTAGATGTTCTGGGCCGCA
CGCGCGCTACACTGACAGGGCCAGCGAGTACATCACCTTGGCCGAGAGGTCCGGGTAATC
TTGTTAAACCCTGTCGTGCTGGGGATAGAGCATTGCAATTATTGCTCTTCAACGAGGAAT
GCCTAGTAGGCACGAGTCATCAGCTCGTGCCGATTACGTCCCTGCCCTTTGTACACACCG
CCCGTCGCTACTACCGATTGAATGGCTCGGTGAGGCCTTCGGACTGGCCCAGGAGGGTTG
GCAACGACCCCAGGGCCGGAAAGTTGGTCAAACCCGGTCATTTAGAGGAAGTAAAAGTCG
TAACAAGGTTTCCGTAGGTGAACCTGCGGAAGGATCATTA
>rRNA_tig00000063_np1212_22567-24351_DIR- /molecule=18s_rRNA /score=1476.0
ATCTGGTTGATTCTGCCAGTAGTCATATGCTTGTCTCAAAGATTAAGCCATGCATGTCTA
AGTATAAGCACTTTATACTGTGAAACTGCGAATGGCTCATTAAATCAGTTATCGTTTATT
TGATAGTACCTTACTACATGGATACCTGTGGTAATTCTAGAGCTAATACATGCTAAAAAC
CTCGACTTCGGAAGGGGTGTATTTATTAGATAAAAAACCAATGCCCTTCGGGGCTCCTTG
GTGATTCATAATAACTTAACGAATCGCATGGCCTTGCGCCGGCGATGGTTCATTCAAATT
TCTGCCCTATCAACTTTCGATGGTAGGATAGTGGCCTACCATGGTGGCAACGGGTAACGG
GGAATTAGGGTTCGATTCCGGAGAGGCAGCCTGAGAAACGGCTACCACATCCAAGGAAGG
CAGCAGGCGCGCAAATTACCCAATCCCGACACGGGGAGGTAGTGACAATAAATACTGATA
CGGGGCTCTTTTGGGTCTCGTAATTGGAATGAGTACAATCTAAATCCCTTAACGAGGAAC
AATTGGAGGGCAAGTCTGGTGCCAGCAGCCGCGGTAATTCCAGCTCCAATAGCGTATATT
AAAGTTGTTGCAGTTAAAAAGCTCGTAGTTGAACCTTGGGTCTGGCTGGCCGGTCCGCCT
CACCGCGAGTACTGGTCCGGCTGGACCTTTCCTTCTGGGAACCTCATGGCCTTCACTGGC
TGTGGGGGGAACCAGGACTTTTACTGTGAAAAAATTAGAGTGTTCAAAGCAGGCCTTTGC
TCGAATACATTAGCATGGAATAATAGAATAGGACGTGCGGTTCTATTTTGTTGGTTTCTA
GGACCGCCGTAATGATTAATAGGGATAGTCGGGGGCGTCAGTATTCAGCTGTCAGAGGTG
AAATTCTTGGATTTGCTGAAGACTAACTACTGCGAAAGCATTCGCCAAGGATGTTTTCAT
TAATCAGGGAACGAAAGTTAGGGGATCGAAGACGATCAGATACCGTCGTAGTCTTAACCA
TAAACTATGCCGACTAGGGATCGGGCGGTGTTTCTATGATGACCCGCTCGGCACCTTACG
AGAAATCAAAGTTTTTGGGTTCTGGGGGGAGTATGGTCGCAAGGCTGAAACTTAAAGAAA
TTGACGGAAGGGCACCACAAGGCGTGGAGCCTGCGGCTTAATTTGACTCAACACGGGGAA
ACTCACCAGGTCCAGACAAAATAAGGATTGACAGATTGAGAGCTCTTTCTTGATCTTTTG
GATGGTGGTGCATGGCCGTTCTTAGTTGGTGGAGTGATTTGTCTGCTTAATTGCGATAAC
GAACGAGACCTCGGCCCTTAAATAGCCCGGTCCGCGTTTGCGGGCTTCTTAGGGGACTAT
CGGCTCAAGCCGATGGAAGTGCGCGCAATAACAGGTCTGTGATGCCCTTAGATGTTCTGG
GCCGCACGCGCTACACTGACAGGGCCAGCGAGTACATCACCTTGGCCGAGAGGTCCGGGT
AATCTTGTTAAACCCTGTCGTGCTGGGGATAGAGCATTGCAATTATTGCTCTTCAACGAG
GAATGCCTAGTAGGCACGAGTCATCAGCTCGTGCCGATTACGTCCCTGCCCTTTGTACAC
ACCGCCCGTCGCTACTACCGATTGAATGGCTCGGTGAGGCCTTCGGACTGGCCCAGGAGG
GTTGGGACGACCCCCCAGGGCCGGAAAGTTGGTCTGACCCGGTCACTTAGAGGCAGTAAC
AGTCGTAACAAGGTTTCCGTAGGTGAACCTGCGGAAGGATCATTA
>rRNA_tig00000063_np1212_53620-55409_DIR- /molecule=18s_rRNA /score=1470.8
ATCTGGTTGATTCTGCCAGTAGTCATATGCTTGTCTCAAAGATTAAGCCATGCATGTCTA
AGTATAAGCACTTTATACTGTGAAACTGCGAATGGCTCATTAAATCAGTTATCGTTTATT
TGATAGTACCTTACTACATGGATACCTGTGGTAATTCTAGAGCTAATACATGCTAAAAAC
CTCGACTTCGGAAGGGGTGTATTTATTAGATAAAACCAATGCCCTTCGGGGCTCCTTGGT
GATTCATAATAACTTAACGAATCGCATGGCCTTGCGCCGGCGATGGTTCATTCAAATTTC
TGCCCTATCAACTTTCGATGGTAGGATAGTGGCCTACCATGGTGGCAACGGGTAACGGGG
AATTAGGGTTCGATTCCGGAGAGGGAGCCTGAGAAACGGCTACCACATCCAAGGAAGGCA
GCAGGCGCGCAAATTACCCAATCCCGACACGGGGAGGTAGTGACAATAAATACTGATACG
GGCTCTTTTGGGTCTCGTAATTGGAATGAGTACAATCTAAATCCCTTAACGAGGAACAAT
TGAGGGCAAGTCTGGTGCCAGCAGCCGCGGTAATTCCAGCCCAATAGCGTATATTAAAGT
TGTTGCAGTTAAAAGCTCGTAGTTGAACCTTGGTCTGGCTGGCCGGTCCGCCTCACCGCG
AGTACTGGTCCGGCTGGACCTTTCCTTCTGGGGAACCTCATGGCCTTCACTGGCTGTGGG
GGGAACCAGGACTTTTACTGTGAAAAAATTAGAGTGTTCAAAGCAGGCCTTTGCTCGAAT
ACATTAGCATGGAATAATAGAATAGGACGTGCGGTTCTATTTTGTTGGTTTCTAGGACCG
CCGTAATGATTAATAGGGATAGTCGGGGGCGTCAGTATTCAGCTGTCAGAGGTGAAATTC
TTGGATTTATTGAAGACTAACTACTGCGAAAGCATTTGCCAAGGATGTTTTCATTAATCA
GGAACGAAAGTTAGGGGATCGAAGACGATCAGATACCGTCCTAGTCTCAACCATAAACGA
TGCCGACCAGGGATCGGGCGGTGTTTCTATGATGACCCGCTCGGCACCTTACGAGAAATC
AAAGTTTTTGGGTTCTGGGGGGAGTATGGTCGCAAGGCTGAAACTTAAAGAAATTGACGG
AAGGGCACCACAAGGCGTGGAGCCTGCGGCTTAATTTGACTCAACACGGGGAAACTCACC
AGGTCCAGACAAAATAAGGATTGACAGATTGAGAGCTCTTTCTTGATCTTTTGGATGGTG
GTGCATGGCCGTTCTTAGTTGGTGGAGTGATTTGTCTGCTTAATTGCGATAACGAACGAG
ACCTCGGCCCTTAAATAGCCCGGTCCGCGTTTGCGGGCCGCTGGCTTCTTAGGGGGACTA
TCGGCTCAAGCCGATGGAAGTGCGCGGCAATAACAGGTCTGTGATGCCCTTAGATGTTCT
GGGCCGCACGCGCGCTACACTGACAGGGCCAGCGAGTACATCACCTTGGCCGAGAGGTCC
GGGTAATCTTGTTAAACCCTGTCGTGCTGGGGATAGAGCATTGCAATTATTGCTCTTCAA
CGAGGAATGCCTAGTAGGCACGAGTCATCAGCTCGTGCCGATTACGTCCCTGCCCTTTGT
ACACACCGCCCGTCGCTACTACCGATTGAATGGCTCGGTGAGGCCTTCGGACTGGCCCAG
GAGGGTTGGCAACGACCCACCAGGGCCGGAAAGTTGGTCAAACCCGGTCATTTAGAGGAA
GTAAAAGTCGTAACAAGGTTTCCGTAGGTGAACCTGCGGAAGGATCATTA
>rRNA_tig00000063_np1212_30322-32113_DIR- /molecule=18s_rRNA /score=1488.6
ATCTGGTTGATTCTGCCAGTAGTCATATGCTTGTCTCAAAGATTAAGCCATGCATGTCTA
AGTATAAGCACTTTATACTGTGAAACTGCGAATGGCTCATTAAATCAGTTATCGTTTATT
TGATAGTACCTTACTACATGGATACCTGTGGTAATTCTAGAGCTAATACATGCTAAAAAC
CTCGACTTCGGAAGGGGTGTATTTATTAGATAAAAAACCAATGCCCTTCGGGGCTCCTTG
GTGATTCATAATAACTTAACGAATCGCATGGCCTTGCGCCGGCGATGGTTCATTCAAATT
TCTGCCCTATCAACTTTCGATGGTAGGATAGTGGCCTACCATGGTGGCAACGGGTAACGG
GGAATTAGGGTTCGATTCCGGAGAGGAGCCTGAGAAACGGCTACCACATCCAAGGAAGGC
AGCAGGCGCGCAAATTACCCAATCCCGACACGGGGAGGTAGTGACAATAAATACTGATAC
GGGGCTCTTTTGGGTCTCGTAATTGGAATGAGTACAATCTAAATCCCTTAACGAGGAACA
ATTGGAGGGCAAGTCTGGTGCCAGCAGCCGCGGTAATTCCAGCTCCAATAGCGTATATTA
AAGTTGTTGCAGTTAAAAAGCTCGTAGTTGAACCTTGGGTCTGGCTGGCCGGTCCGCCTC
ACCGCGAGTACTGGTCCGGCTGGACCTTTCCTTCTGGGAAGCCTCATGGCCTTCACTGGC
TGTGGGGGGAACCAGGACTTTTACTGTGAAAAAATTAGAGTGTTCAAAGCAGGCCTTTGC
TCGAATACATTAGCATGGAATAATAGAATAGGACGTGCGGTTCTATTTTGTTGGTTTCTA
GGACCGCCGTAATGATTAATAGGGATAGTCGGGGGCGTCAGTATTCAGCTGTCAGAGGTG
AAATTCTTGGATTTGCTGAAGACTAACTACTGCGAAAGCATTCGCCAAGGATGTTTTCAT
TAATCAGGGAACGAAAGTTAGGGGATCGAAGACGATCAGATACCGTCGTAGTCTTAACCA
TAAACTATGCCGACTAGGGATCGGGCGGTGTTTCTATGATGACCCGCTCGGCACCTTACG
AGAAATCAAAGTTTTTGGGTTCTGGGGGGAGTATGGTCGCAAGGCTGAAACTTAAAGAAA
TTGACGGAAGGGCACCACAAGGCGTGGAGCCTGCGGCTTAATTTGACTCAACACGGGGAA
ACTCACCAGGTCCAGACAAAATAAGGATTGACAGATTGAGAGCTCTTTCTTGATCTTTTG
GATGGTGGTGCATGGCCGTTCTTAGTTGGTGGAGTGATTTGTCTGCTTAATTGCGATAAC
GAACGAGACCTCGGCCCTTAAATAGCCCGGTCCGCGTTTGCGGGCCGCTGGCTGCTTAGG
GGACTATCGGCTCAAGCCGATGGAAGTGCGCGCAATAACAGGTCTGTGATGCCCTTAGAT
GTTCTGGGCCGCACGCGCTACACTGACAGGGCCAGCGAGTACATCACCTTGGCCGAGAGG
TCCGGGTAATCTTGTTAAACCCTGTCGTGCTGGGGATAGAGCATTGCAATTATTGCTCTT
CAACGAGGAATGCCTAGTAGGCACGAGTCATCAGCTCGTGCCGATTACGTCCCTGCCCTT
TGTACACACCGCCCGTCGCTACTACCGATTGAATGGCTCGGTGAGGCCTTCGGACTGGCC
CAGGAGGGTTGGCACCGACCCCCAGGGCCGGAAAGTTCGTCAAACCCGGTCATTTAGAGG
AAGTAAAAGTCGTAACAAGGTTTCCGTAGGTGAACCTGCGGAAGGATCATTA
>rRNA_tig00000063_np1212_38071-39864_DIR- /molecule=18s_rRNA /score=1492.2
ATCTGGTTGATTCTGCCAGTAGTCATATGCTTGTCTCAAAGATTAAGCCATGCATGTCTA
AGTATAAGCACTTTATACTGTGAAACTGCGAATGGCTCATTAAATCAGTTATCGTTTATT
TGATAGTACCTTACTACATGGATACCTGTGGTAATTCTAGAGCTAATACATGCTAAAAAC
CTCGACTTCGGAAGGGGTGTATTTATTAGATAGAAAACCAATGCCCTTCGGGGCTCCTTG
GTGATTCATAATAACTTAACGAATCGCATGGCCTTGCGCCGGCGATGGTTCATTCAAATT
TCTGCCCTATCAACTTTCGATGGTAGGATAGTGGCCTACCATGGTGGCAACGGGTAACGG
GGAATTAGGGTTCGATTCCGGAGAGGAGCCTGAGAAACGGCTACCACATCCAAGGAAGGC
AGCAGGCGCGCAAATTACCCAATCCCGACACGGGGAGGTAGTGACAATAAATACTGATAC
GGGGCTCTTTTGGGTCTCGTAATTGGAATGAGTACAATCTAAATCCCTTAACGAGGAACA
ATTGGAGGGCAAGTCTGGTGCCAGCAGCCGCGGTAATTCCAGCTCCAATAGCGTATATTA
AAGTTGTTGCAGTTAAAAAGCTCGTAGTTGAACCTTGGGTCTGGCTGGCCGGTCCGCCTC
ACCGCGAGTACTGGTCCGGCTGGACCTTTCCTTCTGGGGAACCTCATGGCCTTCACTGGC
TGTGGGGGGAACCAGGACTTTTACTGTGAAAAAATTAGAGTGTTCAAAGCAGGCCTTTGC
TCGAATACATTAGCATGGAATAATAGAATAGGACGTGCGGTTCTATTTTGTTGGTTTCTA
GGACCGCCGTAATGATTAATAGGGATAGTCGGGGCGTCAGTATTCAGCTGTCAGAGGTGA
AATTCTTGGATTTGCTGAAGACTAACTACTGCGAAAGCATTCGCCAAGGATGTTTTCATT
AATCAGGGAACGAAAGTTAGGGGATCGAAGACGATCAGATACCGTCGTAGTCTTAACCAT
AAACTATGCCGACTAGGGATCGGGCGGTGTTTCTATGATGACCCGCTCGGCACCTTACGA
GAAATCAAAGTTTTTGGGTTCTGGGGGGAGTATGGTCGCAAGGCTGAAACTTAAAGAAAT
TGACGGAAGGGCACCACAAGGCGTGGAGCCTGCGGCTTAATTTGACTCAACACGGGGAAA
CTCACCAGGTCCAGACAAAATAAGGATTGACAGATTGAGAGCTCTTTCTTGATCTTTTGG
ATGGTGGTGCATGGCCGTTCTTAGTTGGTGGAGTGATTTGTCTGCTTAATTGCGATAACG
AACGAGACCTCGGCCCTTAAATAGCCCGGTCCGCGTTTGCGGGCCGCTGGCTTCTTAGGG
GGGCTATCGGCTCAAGCCGATGGAAGTGCGCGGCAATAACGGGGCTTTGATGCCCTTATA
GGTTATGGGCCGCGCGCGCTACACTGACAGGGCCAGCGAGTACATCACCTTGGCCGAGAG
GTCCGGGTAATCTTGTTAAACCCTGTCGTGCTGGGGATAGAGCATTGCAATTATTGCTCT
TCAACGAGGAATGCCTAGTAGGCACGAGTCATCAGCTCGTGCCGATTACGTCCCTGCCCT
TTGTACACACCGCCCGTCGCTACTACCGATTGAATGGCTCGGTGAGGCCTTCGGACTGGC
CCAGGAGGGTTGGCAACGACCCCCCAGGGCCGGAAAGTTGGTCAAACCCGGTCATTTAGA
GGAAGTAAAAGTCGTAACAAGGTTTCCGTAGGTGAACCTGCGGAAGGATCATTA
>rRNA_tig00000063_np1212_14787-16584_DIR- /molecule=18s_rRNA /score=1499.4
ATCTGGTTGATTCTGCCAGTAGTCATATGCTTGTCTCAAAGATTAAGCCATGCATGTCTA
AGTATAAGCACTTTATACTGTGAAACTGCGAATGGCTCATTAAATCAGTTATCGTTTATT
TGATAGTACCTTACTACATGGATACCTGTGGTAATTCTAGAGCTAATACATGCTAAAAAC
CTCGACTTCGGAAGGGGTGTATTTATTAGATAAAATACCAATGCCCTTCGGGGCTCCTTG
GTGATTCATAATAACTTAACGAATCGCATGGCCTTGCGCCGGCGATGGTTCATTCAAATT
TCTGCCCTATCAACTTTCGATGGTAGGATAGTGGCCTACCATGGTGGCAACGGGTAACGG
GGAATTAGGGTTCGATTCCGGAGAGGGAGCCTGAGAAACGGCTACCACATCCAAGGAAGG
CAGCAGGCGCGCAAATTACCCAATCCCGACACGGGGAGGTAGTGACAATAAATACTGATA
CGGGGCTCTTTTGGGTCTCGTAATTGGAATGAGTACAATCTAAATCCCTTAACGAGGAAC
AATTGGAGGGCAAGTCTGGTGCCAGCAGCCGCGGTAATTCCAGCCCCAATAGCGTATATT
AAAGTTGTTGCAGTTAAAAAGCTCGTAGTTGAACCTTGGGTCTGGCTGGCCGGTCCGCCT
CACCGCGAGTACTGGTCCGGCTGGACCTTTCCTTCTGGGGAACCTCATGGCCTTCACTGG
CTGTGGGGGGAACCAGGACTTTTACTGTGAAAAAATTAGAGTGTTCAAAGCAGGCCTTTG
CTCGAATACATTAGCATGGAATAATAGAATAGGACGTGCGGTTCTATTTTGTTGGTTTCT
AGGACCGCCGTAATGATTAATAGGGATAGTCGGGGGCGTCAGTATTCAGCTGTCAGAGGT
GAAATTCTTGGATTTGCTGAAGACTAACTACTGCGAAAGCATTCGCCAAGGATGTTTTCA
TTAATCAGGGAACGAAAGTTAGGGGATCGAAGACGATCAGATACCGTCGTAGTCTTAACC
ATAAACTATGCCGACTAGGGATCGGGCGGTGTTTCTATGATGACCCGCTCGGCACCTTAC
GAGAAATCAAAGTTTTTGGGTTCTGGGGGGAGTATGGTCGCAAGGCTGAAACTTAAAGAA
ATTGACGGAAGGGCACCACAAGGCGTGGAGCCTGCGGCTTAATTTGACTCAACACGGGGA
AACTCACCAGGTCCAGACAAAATAAGGATTGACAGATTGAGAGCTCTTTCTTGATCTTTT
GGATGGTGGTGCATGGCCGTTCTTAGTTGGTGGAGTGATTTGTCTGCTTAATTGCGATAA
CGAACGAGACCTCGGCCCTTAAATAGCCCGGTCCGCGTTTGCGGGCCGCTGGCTCCTTAG
GGGGACTATCGGCTCAAGCCGATGGAAGTGCGCGGCAATAACAGGTCTGTGATGCCCTTA
GATGTTCTGGGCCGCACGCGCGCTACACTGACAGGGCCAGCGAGTACATCACCTTGGCCG
AGAGGTCCGGGTAATCTTGTTAAACCCTGTCGTGCTGGGGATAGAGCATTGCAATTATTG
CTCTTCAACGAGGAATGCCTAGTAGGCACGAGTCATCAGCTCGTGCCGATTACGTCCCTG
CCCTTTGTACACACCGCCCGTCGCTACTACCGATTGAATGGCTCGGTGAGGCCTTCGGAC
TGGCCCAGGAGGGTTGGCAACGACCCCCCAGGGCCGGAAAGTTGGTCAAACCCGGTCATT
TAGAGGAAGTAAAAGTCGTAACAAGGTTTCCGTAGGTGAACCTGCGGAAGGATCATTA
